# Supplementary material for: HMGA1 positively regulates the microtubule-destabilizing protein stathmin promoting motility in TNBC cells and decreasing tumour sensitivity to paclitaxel
Source: Cell Death Dis. 2022 May 3;13(5):429. doi: 10.1038/s41419-022-04843-4 (PMC9065117; doi:10.1038/s41419-022-04843-4)
Supplement: Supplementary file 4 — Supplementary Table 1 [file 41419_2022_4843_MOESM4_ESM.xlsx]

## Sheet: TCGA_DATA.txt
STUDY_ID	SAMPLE_ID	HMGA1.rna	CDKN1B.rna	STMN1.rna	CDKN1B.prot	STMN1.prot
brca_tcga	TCGA-AR-A1AR-01	0.4927	-13348	16995	NA	NA
brca_tcga	TCGA-BH-A1EO-01	-11157	-21244	-0.0433	-11746	0.0799
brca_tcga	TCGA-BH-A1ES-01	-1584	17398	0.8236	0.9366	-0.4999
brca_tcga	TCGA-BH-A1ET-01	-11081	0.2383	-16816	NA	NA
brca_tcga	TCGA-BH-A1EU-01	-18886	0.9274	-0.9353	12258	-10702
brca_tcga	TCGA-BH-A1EV-01	0.7306	-0.8766	-0.3853	-19006	-12476
brca_tcga	TCGA-BH-A1EW-01	-0.0413	-0.1257	0.0277	NA	NA
brca_tcga	TCGA-BH-A1F0-01	14763	-0.347	0.2343	-15763	-0.4578
brca_tcga	TCGA-C8-A1HF-01	-0.7694	0.7189	24746	0.2606	0.3939
brca_tcga	TCGA-C8-A1HG-01	-0.2447	-0.3899	0.8752	-0.178	-0.2573
brca_tcga	TCGA-C8-A1HI-01	-0.2494	-0.6029	-0.5378	-0.5263	-0.6945
brca_tcga	TCGA-C8-A1HL-01	0.7959	-0.0346	13761	-0.62	-0.4362
brca_tcga	TCGA-C8-A1HM-01	0.1104	14354	0.8344	-0.0324	-0.2727
brca_tcga	TCGA-C8-A1HN-01	-0.468	0.4889	0.3432	12263	-12488
brca_tcga	TCGA-E2-A14N-01	16747	0.242	16984	-15086	-0.0526
brca_tcga	TCGA-E2-A15I-01	-0.3803	0.6015	-1505	0.9957	0.391
brca_tcga	TCGA-A2-A1FV-01	-22975	0.1407	-0.1159	0.4313	0.099
brca_tcga	TCGA-A2-A1FW-01	-17093	15864	0.5147	10973	-0.5944
brca_tcga	TCGA-A2-A1FX-01	-0.3045	-13817	0.2319	-15421	-1063
brca_tcga	TCGA-A2-A1G0-01	-0.8694	0.7721	-10806	0.6896	-0.562
brca_tcga	TCGA-A2-A1G1-01	0.7357	-0.4449	0.1395	0.4724	0.2355
brca_tcga	TCGA-A2-A1G4-01	-18925	17633	0.5879	-0.0599	-0.9074
brca_tcga	TCGA-A2-A1G6-01	-17012	0.7078	-10894	-0.0977	0.6758
brca_tcga	TCGA-A7-A13G-01	-14057	0.2452	-15214	NA	NA
brca_tcga	TCGA-AO-A1KO-01	-0.7303	-0.2786	-15444	0.2341	-0.2724
brca_tcga	TCGA-AO-A1KP-01	-1.71	-46133	-0.2004	-0.1674	0.3966
brca_tcga	TCGA-AO-A1KQ-01	11979	0.732	0.1529	-0.3062	-11317
brca_tcga	TCGA-AO-A1KS-01	-0.8501	17041	-0.1477	0.573	-0.8181
brca_tcga	TCGA-AO-A1KT-01	-0.0698	-0.1427	-0.0512	-0.529	-1132
brca_tcga	TCGA-AQ-A1H2-01	-13275	0.9962	-20639	10842	-15679
brca_tcga	TCGA-AQ-A1H3-01	-0.6337	-0.1989	-0.5681	0.4709	-0.2166
brca_tcga	TCGA-B6-A1KC-01	-17998	-42994	-0.1551	NA	NA
brca_tcga	TCGA-B6-A1KF-01	0.9426	-16358	19313	NA	NA
brca_tcga	TCGA-B6-A1KN-01	-0.5889	-0.2637	-0.3211	NA	NA
brca_tcga	TCGA-BH-A1EN-01	10393	-23003	-0.8109	-10452	-0.0158
brca_tcga	TCGA-BH-A1EX-01	-0.9105	-13841	-12303	-14732	-0.1278
brca_tcga	TCGA-BH-A1EY-01	-0.0377	0.5491	-0.6848	NA	NA
brca_tcga	TCGA-BH-A1F2-01	-0.3969	0.1579	-0.0965	-0.2392	-0.5687
brca_tcga	TCGA-BH-A1F5-01	-15111	15864	-0.8998	10462	-16301
brca_tcga	TCGA-BH-A1F6-01	15745	-0.569	0.8432	-0.8355	-0.1439
brca_tcga	TCGA-BH-A1F8-01	-0.1777	0.3068	-0.7203	NA	NA
brca_tcga	TCGA-BH-A1FB-01	-17285	-0.091	-12596	0.677	-0.3205
brca_tcga	TCGA-BH-A1FC-01	1534	-0.3037	28822	-0.3239	2712
brca_tcga	TCGA-BH-A1FD-01	-0.0062	0.3495	0.4369	NA	NA
brca_tcga	TCGA-BH-A1FE-01	-14954	-0.0461	0.243	NA	NA
brca_tcga	TCGA-BH-A1FG-01	-0.7208	0.6369	-10448	11631	-0.6855
brca_tcga	TCGA-BH-A1FH-01	-16352	-0.1279	-0.981	0.109	18514
brca_tcga	TCGA-BH-A1FJ-01	-0.438	-0.6652	0.9773	-19267	-0.1149
brca_tcga	TCGA-BH-A1FL-01	0.0029	0.7731	0.4379	0.8373	-0.0916
brca_tcga	TCGA-BH-A1FM-01	-13161	0.4573	0.6895	-0.6493	-0.3086
brca_tcga	TCGA-BH-A1FN-01	-0.6685	-0.1534	16813	NA	NA
brca_tcga	TCGA-BH-A1FR-01	-15219	-29795	-0.1993	-16766	-0.7941
brca_tcga	TCGA-C8-A1HE-01	-11261	-0.1525	-12296	0.0311	-0.7984
brca_tcga	TCGA-C8-A1HJ-01	2893	-0.1215	25796	-12231	11328
brca_tcga	TCGA-C8-A1HK-01	0.784	-0.8592	13041	-15265	-0.2204
brca_tcga	TCGA-C8-A1HO-01	0.0247	-2301	0.7406	-1643	0.3513
brca_tcga	TCGA-D8-A1J8-01	-0.4888	0.527	0.5721	-0.6412	-0.5783
brca_tcga	TCGA-D8-A1J9-01	0.4065	-0.5703	-0.027	-15897	-0.9542
brca_tcga	TCGA-D8-A1JA-01	0.2562	-0.7558	-10589	-12877	-0.42
brca_tcga	TCGA-D8-A1JB-01	-0.9765	0.2491	-13611	-0.0699	-0.4565
brca_tcga	TCGA-D8-A1JC-01	-0.8351	0.3726	-0.8426	-11884	-11986
brca_tcga	TCGA-D8-A1JD-01	0.4123	0.1127	0.2018	-0.6565	-0.8529
brca_tcga	TCGA-D8-A1JE-01	-18991	0.2658	-0.0552	-19731	-0.9851
brca_tcga	TCGA-D8-A1JF-01	0.0339	-17635	-13235	-1119	-0.4201
brca_tcga	TCGA-D8-A1JG-01	-0.0033	-0.6408	-0.2864	-0.6144	-0.9499
brca_tcga	TCGA-D8-A1JH-01	-14913	0.2914	-0.7896	-1074	-1264
brca_tcga	TCGA-D8-A1JI-01	-0.3963	0.5958	-12555	-0.1539	-17807
brca_tcga	TCGA-D8-A1JK-01	10873	-0.9804	0.1007	-10936	-0.1138
brca_tcga	TCGA-D8-A1JL-01	0.3157	0.0023	0.7805	-0.6123	-0.4398
brca_tcga	TCGA-D8-A1JM-01	-0.5407	21836	0.0736	0.7929	-0.7982
brca_tcga	TCGA-D8-A1JN-01	-13123	0.2461	-18574	-0.4425	0.32
brca_tcga	TCGA-D8-A1JP-01	0.1129	0.0468	0.7795	0.1773	-0.7398
brca_tcga	TCGA-D8-A1JS-01	-16884	0.7356	-0.9849	0.7715	-1.21
brca_tcga	TCGA-D8-A1JT-01	-0.1224	0.9899	0.2226	-0.692	-11986
brca_tcga	TCGA-D8-A1JU-01	-17691	0.1378	-18694	0.2752	-0.6408
brca_tcga	TCGA-E2-A1IE-01	-0.7209	0.1523	-0.1705	NA	NA
brca_tcga	TCGA-E2-A1IH-01	-0.9988	0.8718	-0.3533	NA	NA
brca_tcga	TCGA-E2-A1IN-01	-0.2728	-0.1588	0.1738	NA	NA
brca_tcga	TCGA-E2-A1L6-01	-13172	0.2188	-0.4654	0.0333	-0.9905
brca_tcga	TCGA-E2-A1L8-01	-12369	-0.3004	-0.6416	-0.845	-0.4895
brca_tcga	TCGA-E2-A1L9-01	-0.6662	-0.6276	0.0777	NA	NA
brca_tcga	TCGA-EW-A1IW-01	-13809	12328	0.163	NA	NA
brca_tcga	TCGA-EW-A1IY-01	-0.4992	0.8276	0.0234	NA	NA
brca_tcga	TCGA-EW-A1IZ-01	0.2902	0.1717	0.5367	0.3835	0.0649
brca_tcga	TCGA-EW-A1J1-01	-0.4269	15782	0.0157	0.9515	-0.5846
brca_tcga	TCGA-EW-A1J2-01	-10957	0.6443	-11272	0.4251	0.6114
brca_tcga	TCGA-EW-A1J3-01	-0.4308	16775	14377	-0.1824	0.0407
brca_tcga	TCGA-EW-A1J5-01	-0.637	0.9208	-0.0516	0.1346	-0.1046
brca_tcga	TCGA-EW-A1J6-01	-0.3668	-0.6966	0.3211	NA	NA
brca_tcga	TCGA-A1-A0SB-01	-0.8462	-0.9074	0.6327	NA	NA
brca_tcga	TCGA-A1-A0SF-01	0.1577	-0.2651	0.6067	-0.2925	-0.1896
brca_tcga	TCGA-A1-A0SG-01	-0.5254	-0.3586	-10825	NA	NA
brca_tcga	TCGA-A1-A0SI-01	-0.0339	-0.2518	0.6765	NA	NA
brca_tcga	TCGA-A1-A0SN-01	13406	0.6468	-0.4635	NA	NA
brca_tcga	TCGA-A1-A0SQ-01	-0.7158	10819	0.0705	17512	0.461
brca_tcga	TCGA-AO-A1KR-01	13277	0.3735	19679	-0.8426	0.5068
brca_tcga	TCGA-E2-A1IF-01	0.3269	-21066	0.3515	NA	NA
brca_tcga	TCGA-E2-A1IG-01	-0.6015	0.8604	-0.5852	0.0127	-0.7816
brca_tcga	TCGA-E2-A1II-01	24515	0.6649	0.1479	NA	NA
brca_tcga	TCGA-E2-A1IJ-01	-0.8361	0.1378	-0.7629	NA	NA
brca_tcga	TCGA-E2-A1IK-01	-0.388	0.7668	0.0878	NA	NA
brca_tcga	TCGA-E2-A1IO-01	-1484	-0.2128	-0.6486	NA	NA
brca_tcga	TCGA-E2-A1L7-01	0.0257	12611	20164	1058	0.4682
brca_tcga	TCGA-E2-A1LA-01	-0.2338	0.8964	0.2381	NA	NA
brca_tcga	TCGA-E2-A1LB-01	0.0839	-0.6216	-0.916	-0.9369	-0.2887
brca_tcga	TCGA-E2-A1LL-01	23753	-17715	15497	-10666	0.7281
brca_tcga	TCGA-E9-A1N6-01	-0.0168	-18637	0.4231	NA	NA
brca_tcga	TCGA-E9-A1N8-01	21718	22933	18672	NA	NA
brca_tcga	TCGA-E9-A1NA-01	-0.5016	0.2536	-0.813	-0.8707	-11532
brca_tcga	TCGA-E9-A1ND-01	0.6676	-0.7687	0.391	NA	NA
brca_tcga	TCGA-EW-A1IX-01	-13854	0.9459	-20342	-0.2387	0.043
brca_tcga	TCGA-EW-A1OV-01	18227	-0.8708	0.3973	-0.2469	-0.6257
brca_tcga	TCGA-EW-A1OW-01	10681	-0.3812	0.8423	-0.9276	-0.9389
brca_tcga	TCGA-EW-A1OX-01	0.0004	-47952	-0.0416	-16197	0.1019
brca_tcga	TCGA-EW-A1OY-01	-0.3364	0.0097	0.1122	0.8756	-0.2014
brca_tcga	TCGA-EW-A1OZ-01	0.9032	-0.8902	-0.2727	-16697	-0.4845
brca_tcga	TCGA-EW-A1P0-01	-16458	0.2944	-0.7769	0.2809	-11369
brca_tcga	TCGA-EW-A1P3-01	-0.3857	11568	0.4062	-0.1329	0.9289
brca_tcga	TCGA-EW-A1P4-01	0.5694	-0.4148	14015	0.0579	0.4827
brca_tcga	TCGA-EW-A1P5-01	-0.5464	0.5811	-0.9879	-0.6596	-1213
brca_tcga	TCGA-EW-A1P6-01	0.1849	-0.1721	-0.0218	NA	NA
brca_tcga	TCGA-EW-A1P7-01	11707	0.4433	-0.0868	NA	NA
brca_tcga	TCGA-EW-A1P8-01	1434	0.074	15334	-1151	0.234
brca_tcga	TCGA-EW-A1PA-01	-18151	-0.0104	0.1009	0.7738	0.6131
brca_tcga	TCGA-EW-A1PB-01	0.5259	-17015	0.1555	-11016	-0.3902
brca_tcga	TCGA-EW-A1PD-01	-0.1258	-18291	-0.5792	-0.2379	-12171
brca_tcga	TCGA-EW-A1PE-01	0.3208	0.2953	-13239	-0.557	-0.5275
brca_tcga	TCGA-EW-A1PF-01	-0.431	-0.4577	-13098	NA	NA
brca_tcga	TCGA-EW-A1PG-01	-0.0872	-0.339	-13033	0.3873	-0.3193
brca_tcga	TCGA-A2-A1FZ-01	-0.9613	-0.6841	-0.3991	0.554	22947
brca_tcga	TCGA-BH-A1FU-01	0.3674	-0.898	0.5416	NA	NA
brca_tcga	TCGA-D8-A1X5-01	0.7074	-0.1446	-11368	0.2513	-0.5579
brca_tcga	TCGA-D8-A1XA-01	-0.3789	0.6503	-0.9103	0.3752	-0.911
brca_tcga	TCGA-D8-A1XB-01	-11834	0.0266	-0.7087	-0.6465	-0.9364
brca_tcga	TCGA-D8-A1XC-01	-0.7737	13024	-0.2373	-0.0708	0.0391
brca_tcga	TCGA-D8-A1XD-01	-13465	0.652	-0.3022	0.0009	-0.6618
brca_tcga	TCGA-D8-A1XF-01	-16488	12292	10329	0.1768	0.9698
brca_tcga	TCGA-D8-A1XG-01	-0.8335	0.8224	-18928	0.0133	-10984
brca_tcga	TCGA-E2-A1IL-01	-0.0779	-0.0136	-18981	0.002	-15346
brca_tcga	TCGA-E2-A1IP-01	NA	NA	NA	NA	NA
brca_tcga	TCGA-E2-A1IU-01	-14735	10944	-12531	-0.0073	-0.1352
brca_tcga	TCGA-E2-A1LH-01	10605	-0.227	17121	NA	NA
brca_tcga	TCGA-E2-A1LK-01	0.7006	-14216	0.4656	-1353	-0.4434
brca_tcga	TCGA-E9-A1N5-01	-0.6723	0.9664	0.1796	NA	NA
brca_tcga	TCGA-E9-A1N9-01	-0.5303	-0.4714	17537	NA	NA
brca_tcga	TCGA-E9-A1NF-01	-0.6172	-0.8172	-0.6657	NA	NA
brca_tcga	TCGA-E9-A1NH-01	-0.4558	0.2886	-0.119	NA	NA
brca_tcga	TCGA-E9-A1NI-01	-0.0566	-0.0738	0.1946	-0.6208	-0.5683
brca_tcga	TCGA-E9-A1R2-01	-0.8856	11269	-0.4963	0.6508	-1101
brca_tcga	TCGA-E9-A1R4-01	-0.0443	-10854	-0.8987	-10944	-16825
brca_tcga	TCGA-E9-A1R6-01	-11739	-16608	-0.5537	-0.0771	19414
brca_tcga	TCGA-E9-A1RA-01	-0.1579	0.4186	-0.4032	0.74	-0.5079
brca_tcga	TCGA-E9-A1RG-01	10919	0.0662	-0.1855	-0.3473	-14542
brca_tcga	TCGA-EW-A1P1-01	-0.5075	-1146	-0.5905	-0.7513	-0.8015
brca_tcga	TCGA-AQ-A0Y5-01	-0.7369	-0.1722	-20315	NA	NA
brca_tcga	TCGA-B6-A1KI-01	-0.5233	0.0619	-14343	NA	NA
brca_tcga	TCGA-BH-A201-01	-0.3699	0.4003	-0.1903	-0.5597	-10639
brca_tcga	TCGA-BH-A202-01	-0.0875	-0.6989	0.0948	-1021	-0.5672
brca_tcga	TCGA-D8-A1JJ-01	0.9289	-0.0063	-0.8913	-0.5953	-17419
brca_tcga	TCGA-D8-A1X6-01	-0.1912	0.603	-0.4154	-0.1931	-0.8034
brca_tcga	TCGA-D8-A1X7-01	-0.6419	0.3694	-0.8212	-0.9933	0.2671
brca_tcga	TCGA-D8-A1X8-01	-0.7395	-0.1518	-11649	-0.9938	-0.9388
brca_tcga	TCGA-D8-A1XJ-01	0.8259	12154	0.2113	-0.2846	-0.6313
brca_tcga	TCGA-D8-A1XK-01	19358	-0.7386	17973	-0.406	25359
brca_tcga	TCGA-D8-A1XL-01	0.7995	0.1669	10289	-0.5694	-0.532
brca_tcga	TCGA-D8-A1XM-01	-11808	-0.2081	-0.1031	-0.7188	-0.951
brca_tcga	TCGA-D8-A1XO-01	0.1037	0.6638	-13969	0.0102	-0.8485
brca_tcga	TCGA-D8-A1XQ-01	2354	-12288	10647	-0.7587	-0.3446
brca_tcga	TCGA-D8-A1XR-01	-0.6999	10462	-0.5629	-0.0096	-0.1639
brca_tcga	TCGA-D8-A1XS-01	-0.9791	0.8954	-0.089	-0.4583	-0.7776
brca_tcga	TCGA-D8-A1XT-01	-0.8378	-0.8832	0.5441	-0.9339	-0.3097
brca_tcga	TCGA-D8-A1XU-01	-15553	-0.192	-11321	-0.1677	-0.982
brca_tcga	TCGA-D8-A1XV-01	-1108	0.6663	-0.464	-0.2428	-0.7073
brca_tcga	TCGA-D8-A1XW-01	-0.0908	-0.6759	-0.2349	-12648	-0.9241
brca_tcga	TCGA-D8-A1XY-01	-0.4882	-0.6682	-26596	-0.7644	-0.7764
brca_tcga	TCGA-D8-A1XZ-01	-0.4114	0.3667	-0.8907	0.4263	-11008
brca_tcga	TCGA-D8-A1Y0-01	-0.0416	10087	0.149	0.354	0.2243
brca_tcga	TCGA-D8-A1Y1-01	-10662	0.8107	0.4844	0.2299	-0.4503
brca_tcga	TCGA-E2-A1LG-01	10409	0.495	13619	-0.2805	24172
brca_tcga	TCGA-E9-A1N4-01	-0.3576	-14117	-0.3552	-16598	-0.4249
brca_tcga	TCGA-E9-A1NE-01	-0.5069	0.6472	-0.1668	NA	NA
brca_tcga	TCGA-E9-A1NG-01	-0.6375	0.0405	-0.2025	NA	NA
brca_tcga	TCGA-E9-A1R3-01	-0.8755	0.0073	-26293	0.2891	-14864
brca_tcga	TCGA-E9-A1R5-01	-16387	-0.0209	-18599	-0.5922	-12158
brca_tcga	TCGA-E9-A1R7-01	-0.4015	0.803	-16951	-0.0696	-0.6685
brca_tcga	TCGA-EW-A1PH-01	17436	-0.6522	17264	NA	NA
brca_tcga	TCGA-AC-A23E-01	-0.4186	-0.9552	-0.4658	-0.8858	-0.0004
brca_tcga	TCGA-AC-A23H-01	-0.2434	-21419	-0.141	NA	NA
brca_tcga	TCGA-BH-A204-01	-2222	-12003	-0.0923	-14174	-0.7958
brca_tcga	TCGA-BH-A208-01	-0.558	-0.7254	0.248	NA	NA
brca_tcga	TCGA-BH-A209-01	0.3024	-0.0663	0.9193	0.0397	-0.6973
brca_tcga	TCGA-D8-A1X9-01	-17522	0.2214	-10872	-0.9978	-0.6397
brca_tcga	TCGA-D8-A1Y2-01	-0.1455	-0.3011	-0.5996	-10547	-10531
brca_tcga	TCGA-D8-A1Y3-01	17002	-0.4741	0.7635	-13545	-0.6712
brca_tcga	TCGA-E2-A1LI-01	23847	0.3926	25026	NA	NA
brca_tcga	TCGA-E2-A1LS-01	-10376	0.0008	0.741	-0.1311	-0.6921
brca_tcga	TCGA-E9-A1N3-01	-0.0679	0.3905	-0.5008	-0.5183	-12229
brca_tcga	TCGA-E9-A1NC-01	23256	-0.4442	0.2324	NA	NA
brca_tcga	TCGA-E9-A1RB-01	0.3478	0.6999	1369	NA	NA
brca_tcga	TCGA-E9-A1RC-01	-10055	0.2768	-0.5587	NA	NA
brca_tcga	TCGA-E9-A1RD-01	-11406	-0.6101	-0.7581	NA	NA
brca_tcga	TCGA-E9-A1RE-01	-16534	0.1407	-0.4094	0.8346	-0.8982
brca_tcga	TCGA-E9-A1RF-01	-0.1506	-0.6976	0.0862	NA	NA
brca_tcga	TCGA-E9-A226-01	0.2023	-0.2012	-0.7337	-0.4057	-0.3455
brca_tcga	TCGA-E9-A227-01	-0.6841	-0.4679	-0.3743	-0.0646	-12947
brca_tcga	TCGA-E9-A228-01	0.1895	-0.6207	0.8546	-0.8914	-0.613
brca_tcga	TCGA-E9-A229-01	-0.2444	-0.2342	-0.101	0.3444	-0.4497
brca_tcga	TCGA-E9-A22A-01	-0.0729	-0.1385	-0.747	-0.6236	-0.164
brca_tcga	TCGA-E9-A22B-01	-0.6266	-0.5656	-0.5436	-0.3159	-0.3989
brca_tcga	TCGA-E9-A22D-01	-0.173	0.9891	11476	-0.1621	-0.1224
brca_tcga	TCGA-E9-A22E-01	-15345	-0.6376	-0.4635	-0.4813	-0.1285
brca_tcga	TCGA-E9-A22G-01	21593	18969	3055	16252	10774
brca_tcga	TCGA-E9-A22H-01	-0.4298	0.4636	0.5967	0.3764	-0.1746
brca_tcga	TCGA-A2-A25B-01	0.154	0.1165	0.2717	-0.7701	-0.6456
brca_tcga	TCGA-A2-A25C-01	-0.0738	-0.4204	-0.3433	0.0121	-0.1449
brca_tcga	TCGA-A2-A25E-01	-0.0354	-0.5373	0.2936	0.2824	-0.2281
brca_tcga	TCGA-A2-A25F-01	0.4394	0.2808	0.1217	-11875	-0.5554
brca_tcga	TCGA-A7-A26E-01	-0.5145	-0.091	-0.6989	0.1404	-0.3864
brca_tcga	TCGA-A7-A26F-01	-0.3963	-0.8661	-0.5894	-12217	0.0534
brca_tcga	TCGA-A7-A26G-01	11569	-0.9529	-0.1988	0.4688	-0.3731
brca_tcga	TCGA-A7-A26H-01	-0.5335	0.4178	-0.4149	-0.9984	-0.4623
brca_tcga	TCGA-A7-A26I-01	0.8417	-0.5272	19706	-13283	0.925
brca_tcga	TCGA-A7-A26J-01	0.0447	12417	-0.059	NA	NA
brca_tcga	TCGA-AC-A23C-01	-0.7158	0.0283	-0.5956	-0.1739	-0.9333
brca_tcga	TCGA-AR-A24H-01	0.9613	14658	0.804	NA	NA
brca_tcga	TCGA-AR-A24K-01	-0.0003	0.551	0.0131	-0.5804	-13167
brca_tcga	TCGA-AR-A24L-01	-10886	0.9128	-0.977	0.2661	-0.5957
brca_tcga	TCGA-AR-A24M-01	-0.9878	-0.3937	-0.3284	-0.5688	-0.6881
brca_tcga	TCGA-AR-A24N-01	-0.4115	-0.0505	-0.4578	0.2295	-10254
brca_tcga	TCGA-AR-A24O-01	-0.2722	0.8822	-0.0871	-0.0808	-0.9237
brca_tcga	TCGA-AR-A24P-01	-0.6776	0.7265	-0.6716	-0.3958	-0.9371
brca_tcga	TCGA-AR-A24Q-01	0.7366	0.7783	10383	-0.116	0.0142
brca_tcga	TCGA-AR-A24R-01	-10589	0.421	-0.0437	-0.619	-13107
brca_tcga	TCGA-AR-A24S-01	0.521	-0.1053	0.1915	-0.7934	-10743
brca_tcga	TCGA-AR-A24T-01	-14764	-0.6958	-0.9428	-0.3373	-0.0608
brca_tcga	TCGA-AR-A24U-01	0.2122	-0.7407	-0.1952	-0.86	-0.6153
brca_tcga	TCGA-AR-A24V-01	-12565	0.9987	-10044	11185	0.0948
brca_tcga	TCGA-AR-A24W-01	-12114	0.2195	-13727	0.7843	17598
brca_tcga	TCGA-AR-A24X-01	-11486	11341	-0.2039	0.1423	0.0864
brca_tcga	TCGA-AR-A24Z-01	-0.8268	16359	-0.0946	0.2812	-12842
brca_tcga	TCGA-AR-A250-01	-0.7168	-0.0812	-0.7537	0.7236	-0.5092
brca_tcga	TCGA-AR-A251-01	0.5542	-0.9679	11256	-0.9923	-0.2081
brca_tcga	TCGA-AR-A252-01	-0.7992	-0.3809	-0.6042	-0.1507	-0.3344
brca_tcga	TCGA-AR-A254-01	-0.7666	-0.6168	-0.0288	-0.9665	-13444
brca_tcga	TCGA-AR-A255-01	-0.0889	-0.0247	-0.302	0.0622	-10259
brca_tcga	TCGA-AR-A256-01	14043	-12446	0.8172	-19752	-0.6351
brca_tcga	TCGA-BH-A203-01	0.8354	-0.6023	0.6798	NA	NA
brca_tcga	TCGA-C8-A278-01	0.3511	-14339	0.8928	-0.6504	-0.4809
brca_tcga	TCGA-C8-A27A-01	-0.9685	-0.1886	11195	-12104	0.0603
brca_tcga	TCGA-C8-A27B-01	2352	-11657	1.15	-0.3268	15312
brca_tcga	TCGA-E9-A1QZ-01	-0.4612	10094	0.0016	0.6958	0.0246
brca_tcga	TCGA-E9-A1RH-01	-0.9269	-0.9629	0.0511	NA	NA
brca_tcga	TCGA-E9-A1RI-01	-15072	10762	-0.7579	NA	NA
brca_tcga	TCGA-E9-A243-01	-0.3991	0.5509	0.1141	0.5086	-0.0114
brca_tcga	TCGA-E9-A244-01	1708	0.3159	0.9943	-0.8917	-0.441
brca_tcga	TCGA-E9-A247-01	0.2089	12661	10176	0.4205	-0.3856
brca_tcga	TCGA-E9-A248-01	0.5763	0.5251	18297	-0.089	-0.2213
brca_tcga	TCGA-E9-A249-01	-0.0134	0.2883	0.3558	-0.1755	-0.381
brca_tcga	TCGA-E9-A24A-01	-0.7777	0.9779	-1085	0.6892	-10447
brca_tcga	TCGA-A2-A259-01	-0.4081	0.4954	-15405	-0.3118	10641
brca_tcga	TCGA-A2-A25A-01	-0.5539	0.6425	0.1452	0.6456	0.6342
brca_tcga	TCGA-A2-A25D-01	0.1969	0.278	0.2213	0.294	-0.2801
brca_tcga	TCGA-BH-A28Q-01	-0.3722	11083	-0.7017	12651	0.1035
brca_tcga	TCGA-C8-A26V-01	-0.5473	-0.2788	0.1065	-0.7941	-0.281
brca_tcga	TCGA-C8-A26W-01	0.0638	0.9063	0.3768	0.9485	10647
brca_tcga	TCGA-C8-A26X-01	13546	-0.5127	-0.1623	-0.7068	-0.4894
brca_tcga	TCGA-C8-A26Y-01	-0.1854	-0.3845	0.2646	-0.8498	-0.4783
brca_tcga	TCGA-C8-A26Z-01	-11733	-0.0349	0.3125	-0.0748	0.117
brca_tcga	TCGA-C8-A273-01	0.2002	-0.2333	-0.4634	-0.2007	-0.3073
brca_tcga	TCGA-C8-A274-01	-0.0411	-0.3057	0.0633	-0.2249	-0.475
brca_tcga	TCGA-C8-A275-01	-0.0542	0.4784	16455	-0.6255	0.2394
brca_tcga	TCGA-D8-A27E-01	-0.5136	12801	-23048	11186	-10006
brca_tcga	TCGA-D8-A27F-01	20787	-0.972	0.5744	-0.8738	0.6648
brca_tcga	TCGA-D8-A27G-01	-16101	0.7923	0.0892	0.0672	0.257
brca_tcga	TCGA-D8-A27H-01	1043	-0.3484	0.1288	-0.5844	-0.3848
brca_tcga	TCGA-D8-A27I-01	-0.4915	0.2477	-10928	-0.2163	17578
brca_tcga	TCGA-D8-A27K-01	-10155	0.4065	-0.6478	-0.0767	0.0189
brca_tcga	TCGA-D8-A27L-01	-11888	0.5187	-0.8223	0.1158	-0.5399
brca_tcga	TCGA-D8-A27M-01	0.8757	-0.1876	0.0708	-0.2555	-0.9193
brca_tcga	TCGA-D8-A27N-01	10089	-0.9207	0.1516	-0.6911	0.0535
brca_tcga	TCGA-D8-A27P-01	-0.5873	0.8012	-10732	0.8702	-0.9178
brca_tcga	TCGA-D8-A27R-01	14261	0.2992	0.079	0.273	0.4862
brca_tcga	TCGA-D8-A27T-01	-0.3326	0.9801	-0.1774	0.0887	-0.1068
brca_tcga	TCGA-D8-A27W-01	10824	0.542	0.5134	-0.1135	0.1597
brca_tcga	TCGA-E9-A1R0-01	0.144	11573	-0.1752	-0.356	-12182
brca_tcga	TCGA-E9-A245-01	-0.3634	-22888	0.6289	0.4863	0.775
brca_tcga	TCGA-E9-A295-01	-0.4541	0.7335	-0.548	0.1285	0.3777
brca_tcga	TCGA-GI-A2C8-01	-15658	0.981	-22644	0.6486	-0.3003
brca_tcga	TCGA-AC-A2B8-01	-0.6787	0.6838	-0.3892	-0.2884	0.2741
brca_tcga	TCGA-AC-A2FB-01	-0.277	10376	-0.6536	0.2065	14084
brca_tcga	TCGA-AC-A2FF-01	-11442	0.3741	0.1943	0.7523	0.5223
brca_tcga	TCGA-AC-A2FG-01	-0.355	-1315	-11297	0.1404	-0.1561
brca_tcga	TCGA-D8-A27V-01	-0.1073	-0.2997	-0.3311	0.1945	0.5269
brca_tcga	TCGA-EW-A2FS-01	-0.2736	0.4835	0.6664	-0.478	0.1493
brca_tcga	TCGA-EW-A2FV-01	0.9481	-0.0104	0.805	0.0773	0.0182
brca_tcga	TCGA-EW-A2FW-01	-12913	16824	0.5763	-0.5862	-0.9369
brca_tcga	TCGA-AC-A2FK-01	-12194	0.1014	-16328	NA	NA
brca_tcga	TCGA-AC-A2FO-01	-11337	0.8747	-0.9472	NA	NA
brca_tcga	TCGA-AR-A2LE-01	0.3252	11469	-11877	0.1257	33717
brca_tcga	TCGA-AR-A2LK-01	-0.3599	14351	0.4453	-0.6398	-0.7207
brca_tcga	TCGA-AR-A2LL-01	0.117	0.1119	-0.0726	-0.9894	-0.7366
brca_tcga	TCGA-AR-A2LM-01	-11706	0.2539	-0.9498	0.3706	-0.3451
brca_tcga	TCGA-E9-A2JS-01	-0.8744	0.9084	-0.46	-0.1162	-10563
brca_tcga	TCGA-GM-A2DD-01	12827	-0.5918	-0.1278	-0.8711	0.1019
brca_tcga	TCGA-GM-A2DF-01	1119	0.3767	1409	0.4579	0.5539
brca_tcga	TCGA-GM-A2DH-01	0.2925	20289	16522	16918	0.1835
brca_tcga	TCGA-GM-A2DK-01	-0.326	-0.0174	0.5312	-0.5274	0.4486
brca_tcga	TCGA-GM-A2DM-01	-0.7195	14362	-14964	0.3438	-0.6058
brca_tcga	TCGA-GM-A2DN-01	-0.107	0.6422	-0.3547	0.3678	0.1542
brca_tcga	TCGA-AC-A2QH-01	0.5896	-0.2632	0.9234	NA	NA
brca_tcga	TCGA-AR-A2LH-01	0.6568	-0.1604	0.2679	-0.1639	0.7935
brca_tcga	TCGA-AR-A2LN-01	-0.0631	1109	-18286	0.1536	0.3183
brca_tcga	TCGA-AR-A2LO-01	-0.5484	1558	-10507	0.571	-0.3343
brca_tcga	TCGA-AR-A2LQ-01	-0.69	0.1151	-18746	0.0576	0.124
brca_tcga	TCGA-AR-A2LR-01	17285	0.0867	26653	-0.7164	16322
brca_tcga	TCGA-B6-A2IU-01	-0.0399	-20818	-0.4506	-16314	-0.2418
brca_tcga	TCGA-BH-A2L8-01	-0.5998	0.5832	-0.2583	0.5433	-10699
brca_tcga	TCGA-E9-A2JT-01	0.4664	0.5329	-0.7668	0.2455	0.9566
brca_tcga	TCGA-GM-A2D9-01	-0.6367	0.3922	-0.6772	11833	-0.7902
brca_tcga	TCGA-GM-A2DA-01	0.2712	0.7544	0.5434	NA	NA
brca_tcga	TCGA-GM-A2DB-01	-0.0558	-0.3086	10514	-0.3777	-0.0427
brca_tcga	TCGA-GM-A2DC-01	-0.4802	12536	-17602	12306	-0.3318
brca_tcga	TCGA-GM-A2DI-01	-0.3626	0.0485	-0.4771	0.1819	-0.0778
brca_tcga	TCGA-GM-A2DL-01	0.0585	0.7818	10291	-0.9293	0.0648
brca_tcga	TCGA-GM-A2DO-01	0.6815	0.3447	0.687	13127	0.0039
brca_tcga	TCGA-HN-A2NL-01	1501	0.8095	29324	-0.0766	13411
brca_tcga	TCGA-AC-A2FE-01	-0.3976	0.0867	-0.6961	-0.327	-11674
brca_tcga	TCGA-AC-A2FM-01	-0.7403	0.2697	-0.7775	-0.5021	-0.9327
brca_tcga	TCGA-AC-A2QI-01	-0.7529	-14255	-15671	-21068	-10892
brca_tcga	TCGA-AC-A2QJ-01	10154	-25044	-0.1245	-14042	-0.1397
brca_tcga	TCGA-AC-A3BB-01	-0.0888	-0.0798	-0.7213	NA	NA
brca_tcga	TCGA-AR-A2LJ-01	0.4915	11558	0.6159	0.7685	0.162
brca_tcga	TCGA-BH-A0B6-01	0.7844	0.0611	-10485	0.4597	-0.6153
brca_tcga	TCGA-E2-A1LE-01	0.5664	-0.9615	0.3755	-10052	-0.2902
brca_tcga	TCGA-E2-A2P5-01	10018	-0.5004	0.6603	-0.7221	0.1093
brca_tcga	TCGA-E2-A2P6-01	-0.0084	-35149	-0.6815	NA	NA
brca_tcga	TCGA-A2-A3KC-01	-0.2114	12862	-1056	0.672	-0.182
brca_tcga	TCGA-A2-A3KD-01	-13227	0.7012	-10494	-0.1412	0.7713
brca_tcga	TCGA-A7-A3IZ-01	-0.1927	19693	-0.2969	0.827	-13098
brca_tcga	TCGA-A7-A3J0-01	0.1915	0.0243	-0.5406	0.0034	0.1748
brca_tcga	TCGA-A7-A3J1-01	-0.3986	-15523	-11087	-11294	-0.2004
brca_tcga	TCGA-AC-A23G-01	-0.2652	0.1182	-0.9191	NA	NA
brca_tcga	TCGA-AC-A3HN-01	-0.3581	0.3929	-0.9998	-0.299	20555
brca_tcga	TCGA-C8-A3M8-01	0.7319	0.9588	-1193	0.6587	-0.7944
brca_tcga	TCGA-E2-A3DX-01	-0.6061	-0.2182	-16806	0.2954	0.3931
brca_tcga	TCGA-E9-A3HO-01	21178	11003	15937	20295	0.0041
brca_tcga	TCGA-A7-A2KD-01	-0.214	-0.6094	-0.2552	-0.4637	-0.5447
brca_tcga	TCGA-A7-A3IY-01	-0.6481	0.2709	-0.3512	NA	NA
brca_tcga	TCGA-AC-A2BK-01	13875	-0.0184	15063	0.6163	0.5953
brca_tcga	TCGA-AC-A2BM-01	-0.846	18566	-0.3886	0.8496	-0.3623
brca_tcga	TCGA-AC-A3OD-01	-0.0167	0.8848	-0.2569	NA	NA
brca_tcga	TCGA-B6-A0I1-01	17349	-20623	-0.0154	NA	NA
brca_tcga	TCGA-C8-A3M7-01	-0.7276	0.0507	-0.79	0.7356	0.8477
brca_tcga	TCGA-E9-A3Q9-01	-0.7525	-0.7761	-18101	-0.8273	-0.3618
brca_tcga	TCGA-EW-A1PC-01	-0.3032	-0.1847	15635	-0.8309	-0.4345
brca_tcga	TCGA-EW-A2FR-01	0.1013	-14438	-0.7722	-11326	-11033
brca_tcga	TCGA-GI-A2C9-01	1011	0.8264	0.1857	0.062	-0.1252
brca_tcga	TCGA-GM-A3NY-01	-13608	0.7021	0.0096	-0.1822	0.2947
brca_tcga	TCGA-A2-A0CK-01	-0.9028	18491	11954	17087	0.7396
brca_tcga	TCGA-A2-A0CO-01	-0.3453	0.7737	-18116	NA	NA
brca_tcga	TCGA-A2-A0CR-01	13002	0.4037	0.5228	0.4426	0.5396
brca_tcga	TCGA-A7-A13H-01	-0.1321	11998	-10496	NA	NA
brca_tcga	TCGA-A7-A3RF-01	0.9617	-30766	-12228	-18085	11481
brca_tcga	TCGA-AC-A3EH-01	0.8186	0.2362	0.2285	NA	NA
brca_tcga	TCGA-AC-A3QQ-01	0.7599	11915	0.1356	NA	NA
brca_tcga	TCGA-AC-A3TM-01	0.7125	0.2438	0.7417	-0.0502	-0.6159
brca_tcga	TCGA-AC-A3TN-01	0.1292	0.7869	-0.9486	0.8606	16559
brca_tcga	TCGA-AC-A3W5-01	0.8713	-0.857	-0.1344	-0.2611	-0.2273
brca_tcga	TCGA-AC-A3W6-01	0.6738	0.0512	0.6379	-0.4173	0.8694
brca_tcga	TCGA-AC-A3W7-01	-0.2419	0.077	-0.5253	-0.3074	0.6266
brca_tcga	TCGA-AR-A1AM-01	-0.3616	0.854	-14674	0.5787	0.2227
brca_tcga	TCGA-BH-A28O-01	-0.4813	0.6958	-1568	NA	NA
brca_tcga	TCGA-E2-A14U-01	-0.8533	0.57	-15953	NA	NA
brca_tcga	TCGA-E9-A3QA-01	31887	-0.5202	-0.3223	0.5732	-0.4379
brca_tcga	TCGA-EW-A3U0-01	0.6945	0.2328	18982	-0.0133	0.9767
brca_tcga	TCGA-GM-A3NW-01	-15256	0.6397	-14503	NA	NA
brca_tcga	TCGA-A2-A0EP-01	0.2826	10462	-0.5063	0.4428	0.2916
brca_tcga	TCGA-A2-A3XS-01	20023	0.4001	20842	NA	NA
brca_tcga	TCGA-A2-A3XT-01	18827	-23973	0.5599	-11097	-0.3586
brca_tcga	TCGA-A2-A3XU-01	17777	-11421	19821	-12861	-0.758
brca_tcga	TCGA-AC-A3QP-01	0.2098	0.5622	-0.815	0.1729	-0.0898
brca_tcga	TCGA-AC-A3YJ-01	0.2907	0.5129	-10223	0.9357	-0.8438
brca_tcga	TCGA-E9-A3X8-01	0.2709	0.0156	-0.1743	0.2043	-0.2975
brca_tcga	TCGA-GM-A3XL-01	14599	-0.3961	13018	-0.9433	-0.1673
brca_tcga	TCGA-GM-A3XN-01	-0.1665	0.5881	-0.2952	0.9378	-0.5056
brca_tcga	TCGA-JL-A3YX-01	0.494	0.6082	-0.1935	-0.3617	-0.3587
brca_tcga	TCGA-A2-A3XV-01	2539	-19966	-0.5328	-0.7491	-0.7115
brca_tcga	TCGA-A2-A3XW-01	12002	-0.7577	-10105	0.2746	-0.4504
brca_tcga	TCGA-A2-A3XX-01	22693	-0.2423	16641	0.3584	13626
brca_tcga	TCGA-A2-A3XY-01	16543	0.124	0.7049	NA	NA
brca_tcga	TCGA-A2-A3XZ-01	1284	-0.3079	-0.7675	-0.2067	11668
brca_tcga	TCGA-A2-A3Y0-01	30449	0.3615	13327	NA	NA
brca_tcga	TCGA-AC-A3YI-01	0.3754	-0.5649	-10523	NA	NA
brca_tcga	TCGA-B6-A3ZX-01	17515	0.442	0.5025	NA	NA
brca_tcga	TCGA-B6-A400-01	20589	-0.222	16816	NA	NA
brca_tcga	TCGA-B6-A401-01	0.0115	0.1993	-0.3715	NA	NA
brca_tcga	TCGA-B6-A402-01	20823	-0.0318	12286	NA	NA
brca_tcga	TCGA-B6-A40B-01	0.8933	14445	-0.5063	NA	NA
brca_tcga	TCGA-B6-A40C-01	0.372	-25793	-0.123	NA	NA
brca_tcga	TCGA-D8-A3Z6-01	0.333	-0.1833	-14011	NA	NA
brca_tcga	TCGA-JL-A3YW-01	12506	-0.4304	-0.7457	-11922	-0.8373
brca_tcga	TCGA-A7-A425-01	16143	0.6434	-0.6095	1067	0.0389
brca_tcga	TCGA-A7-A426-01	0.0376	-0.416	-0.6809	NA	NA
brca_tcga	TCGA-B6-A408-01	-0.0492	14778	-0.1184	NA	NA
brca_tcga	TCGA-B6-A409-01	27631	-0.7209	0.4774	NA	NA
brca_tcga	TCGA-BH-A42T-01	0.5977	22043	0.2355	13388	0.2898
brca_tcga	TCGA-BH-A42U-01	-0.1057	0.503	-11571	14796	13218
brca_tcga	TCGA-BH-A42V-01	-0.4672	0.4349	-0.8408	0.8906	-0.0362
brca_tcga	TCGA-D8-A3Z5-01	-0.0097	0.8411	-15686	22688	12917
brca_tcga	TCGA-EW-A3E8-01	-0.5796	0.9749	-0.0214	NA	NA
brca_tcga	TCGA-EW-A423-01	13233	0.3982	-0.3394	12092	14547
brca_tcga	TCGA-EW-A424-01	-0.4826	0.7489	-0.8488	10072	0.2295
brca_tcga	TCGA-GM-A3XG-01	-10706	0.0742	-0.6274	0.7307	12597
brca_tcga	TCGA-LL-A440-01	-0.9032	-0.2124	-0.4573	0.2242	12219
brca_tcga	TCGA-LL-A441-01	0.3855	0.4481	0.3753	13913	-0.4581
brca_tcga	TCGA-LL-A442-01	0.7415	0.7444	-12359	-0.2127	-0.6876
brca_tcga	TCGA-A2-A4RW-01	-0.153	0.2247	-10497	0.7499	0.3417
brca_tcga	TCGA-A2-A4RX-01	-12772	-0.7886	0.768	0.2865	0.6156
brca_tcga	TCGA-A2-A4RY-01	-12154	0.8926	-0.9691	0.9012	23678
brca_tcga	TCGA-A2-A4S0-01	-0.9161	12911	-0.6377	19832	-0.6649
brca_tcga	TCGA-A2-A4S1-01	-12175	-19821	-0.2407	-0.2431	0.8428
brca_tcga	TCGA-A2-A4S2-01	-0.422	0.832	-11789	13988	12204
brca_tcga	TCGA-A2-A4S3-01	15155	0.1103	-0.4169	-0.1802	16594
brca_tcga	TCGA-A7-A4SA-01	0.0744	-0.0789	0.1221	NA	NA
brca_tcga	TCGA-A7-A4SB-01	-0.1241	12526	-0.0647	NA	NA
brca_tcga	TCGA-A7-A4SC-01	-0.7283	0.6286	-22678	NA	NA
brca_tcga	TCGA-A7-A4SD-01	0.3895	-0.0671	0.151	NA	NA
brca_tcga	TCGA-A7-A4SE-01	12097	-0.6203	0.1661	NA	NA
brca_tcga	TCGA-A7-A4SF-01	0.8326	0.4115	0.0797	14921	-0.0609
brca_tcga	TCGA-AQ-A54N-01	13228	-0.1286	2059	0.5894	0.2352
brca_tcga	TCGA-AQ-A54O-01	-12152	-0.145	-0.034	17388	-0.3769
brca_tcga	TCGA-D8-A4Z1-01	-0.7646	0.3239	-16278	NA	NA
brca_tcga	TCGA-E9-A54X-01	0.0756	17734	-0.4642	15559	-0.1952
brca_tcga	TCGA-E9-A54Y-01	10846	0.2392	0.8947	12654	0.1666
brca_tcga	TCGA-GM-A4E0-01	0.3558	0.1463	-0.5879	11132	0.2746
brca_tcga	TCGA-LL-A50Y-01	0.6241	0.4421	-0.7462	0.5965	-0.1498
brca_tcga	TCGA-LQ-A4E4-01	-0.1206	-3666	-0.2637	-14506	0.2672
brca_tcga	TCGA-MS-A51U-01	-0.84	10566	-1099	10361	-0.655
brca_tcga	TCGA-A7-A56D-01	12949	-0.2446	-0.5431	NA	NA
brca_tcga	TCGA-AC-A5EI-01	NA	NA	NA	0.0328	0.715
brca_tcga	TCGA-AR-A5QM-01	0.2881	0.3738	-0.6094	11188	1133
brca_tcga	TCGA-BH-A5IZ-01	17841	0.6846	0.9698	NA	NA
brca_tcga	TCGA-BH-A5J0-01	1377	0.4551	0.3657	NA	NA
brca_tcga	TCGA-E9-A5FK-01	10522	0.4906	-0.1482	12699	20419
brca_tcga	TCGA-E9-A5FL-01	13594	-1834	0.8176	-14621	0.1848
brca_tcga	TCGA-HN-A2OB-01	-0.7271	0.833	-0.8769	1.16	0.1667
brca_tcga	TCGA-OK-A5Q2-01	-0.4324	0.25	12073	NA	NA
brca_tcga	TCGA-OL-A5D6-01	0.2783	-1416	-11462	NA	NA
brca_tcga	TCGA-OL-A5D7-01	28292	-0.9342	17154	-0.0184	0.3846
brca_tcga	TCGA-OL-A5D8-01	15435	-35031	0.6563	-12407	0.4352
brca_tcga	TCGA-OL-A5DA-01	-0.0508	0.7235	0.5701	0.894	0.9429
brca_tcga	TCGA-PE-A5DC-01	-11102	0.8821	0.1349	10315	-0.027
brca_tcga	TCGA-PE-A5DD-01	14733	0.1334	-0.0672	13434	-0.0474
brca_tcga	TCGA-PE-A5DE-01	0.6433	0.634	-0.1789	18448	-0.4281
brca_tcga	TCGA-A7-A5ZV-01	-12457	-0.8792	-0.3906	-0.1839	0.313
brca_tcga	TCGA-AC-A5EH-01	-0.0751	0.7705	-0.8544	NA	NA
brca_tcga	TCGA-AC-A5XU-01	-11358	0.8804	-0.2515	0.4678	0.2297
brca_tcga	TCGA-AR-A5QN-01	-0.9587	-13995	-18044	-0.5258	-0.905
brca_tcga	TCGA-AR-A5QP-01	0.1419	0.8806	-0.8659	23045	11377
brca_tcga	TCGA-AR-A5QQ-01	13033	-0.6691	0.8342	-10465	0.0372
brca_tcga	TCGA-E9-A5UO-01	-0.0629	-32446	0.5939	-11059	0.5697
brca_tcga	TCGA-E9-A5UP-01	-0.01	-0.0801	-26818	-0.1313	0.3879
brca_tcga	TCGA-GM-A5PV-01	-0.3616	0.126	-12774	-0.4506	0.5189
brca_tcga	TCGA-GM-A5PX-01	-0.6269	0.9872	-0.7434	1029	0.4748
brca_tcga	TCGA-LL-A5YM-01	0.9436	-14741	0.5734	0.188	0.3946
brca_tcga	TCGA-LL-A5YN-01	28516	-0.3083	-0.244	10462	0.2772
brca_tcga	TCGA-LL-A5YO-01	15963	-0.1159	12022	0.5939	-0.2984
brca_tcga	TCGA-LL-A5YP-01	0.4208	-10781	0.975	-0.4961	-0.1022
brca_tcga	TCGA-OL-A5RU-01	-0.1441	0.1707	-16164	12407	20856
brca_tcga	TCGA-OL-A5RV-01	-0.4864	10729	-13134	1799	-0.332
brca_tcga	TCGA-OL-A5RW-01	30313	0.4859	22164	0.9125	0.5754
brca_tcga	TCGA-OL-A5RX-01	-0.3298	0.3526	-0.8882	0.9603	0.2437
brca_tcga	TCGA-OL-A5RY-01	-0.4493	-0.3806	0.1541	-15161	10164
brca_tcga	TCGA-OL-A5RZ-01	13694	-24223	19462	0.3156	15511
brca_tcga	TCGA-OL-A5S0-01	1767	-0.3558	16844	1227	20169
brca_tcga	TCGA-A7-A5ZW-01	-0.8419	0.4569	-0.8095	NA	NA
brca_tcga	TCGA-A7-A5ZX-01	-10339	0.566	-0.5709	NA	NA
brca_tcga	TCGA-AC-A5XS-01	11311	-0.1031	-0.4469	0.4231	0.1718
brca_tcga	TCGA-AC-A62X-01	11636	0.8326	0.744	0.013	0.2661
brca_tcga	TCGA-AC-A62Y-01	-0.6932	11476	-0.2837	NA	NA
brca_tcga	TCGA-E2-A56Z-01	-0.4325	22183	0.3548	23806	0.0291
brca_tcga	TCGA-E2-A570-01	-0.7729	-0.0215	-0.0947	NA	NA
brca_tcga	TCGA-E2-A573-01	20904	0.5683	23159	NA	NA
brca_tcga	TCGA-E2-A574-01	28725	-0.577	1.32	-0.1713	0.0235
brca_tcga	TCGA-LL-A5YL-01	0.5814	0.2345	-0.3934	0.1278	15759
brca_tcga	TCGA-OL-A66H-01	0.1089	-19326	-0.7957	NA	NA
brca_tcga	TCGA-OL-A66I-01	10419	0.0459	11778	0.7811	2121
brca_tcga	TCGA-OL-A66J-01	-15609	11014	-0.9121	0.68	0.0805
brca_tcga	TCGA-OL-A66K-01	-0.7114	0.2042	-0.9659	0.0879	14948
brca_tcga	TCGA-AC-A62V-01	12743	0.9221	0.9349	NA	NA
brca_tcga	TCGA-E2-A572-01	0.7586	0.6443	-0.347	11626	0.9323
brca_tcga	TCGA-E2-A576-01	-0.1006	0.6628	-0.2409	NA	NA
brca_tcga	TCGA-E9-A6HE-01	0.7668	0.9815	12271	0.4791	-0.0781
brca_tcga	TCGA-LD-A66U-01	0.0593	14906	-0.3995	26155	12406
brca_tcga	TCGA-LL-A6FP-01	0.548	0.8312	-19872	15772	0.1976
brca_tcga	TCGA-LL-A6FQ-01	21698	0.2521	0.2083	0.4521	-0.4749
brca_tcga	TCGA-LL-A6FR-01	2.87	-1684	21214	-0.6982	0.9024
brca_tcga	TCGA-OL-A66L-01	0.1022	0.1891	-0.7436	NA	NA
brca_tcga	TCGA-OL-A66N-01	0.0051	0.5921	-13049	0.9053	15581
brca_tcga	TCGA-OL-A66O-01	0.0617	22193	12335	0.8407	0.0999
brca_tcga	TCGA-OL-A66P-01	0.1642	-0.2062	-0.1486	0.1853	0.9023
brca_tcga	TCGA-AC-A6IX-01	-0.8018	0.9998	-11257	30165	43018
brca_tcga	TCGA-BH-A6R9-01	-0.7421	-0.7985	-0.1444	-15198	23222
brca_tcga	TCGA-D8-A73X-01	-11371	0.5258	-0.4376	18442	-0.6092
brca_tcga	TCGA-EW-A6SA-01	0.5074	12933	11782	0.3841	-0.1397
brca_tcga	TCGA-EW-A6SB-01	17494	0.7161	11779	20566	1602
brca_tcga	TCGA-EW-A6SC-01	-12369	10261	0.5864	13132	41296
brca_tcga	TCGA-LL-A73Z-01	-0.0792	0.0362	0.6017	28285	1852
brca_tcga	TCGA-LL-A740-01	0.8762	-16632	-0.6684	0.9645	13879
brca_tcga	TCGA-S3-A6ZF-01	-0.5474	0.4328	-0.3831	NA	NA
brca_tcga	TCGA-S3-A6ZG-01	-0.5391	18427	0.3529	31231	0.5016
brca_tcga	TCGA-S3-A6ZH-01	0.0974	15574	0.9773	25232	0.2587
brca_tcga	TCGA-A7-A6VV-01	0.6041	-0.1766	15843	0.4526	13038
brca_tcga	TCGA-A7-A6VW-01	21753	0.3462	0.6896	NA	NA
brca_tcga	TCGA-A7-A6VX-01	-0.8538	12823	0.0464	2268	-0.0895
brca_tcga	TCGA-A7-A6VY-01	11178	-0.5907	0.3554	NA	NA
brca_tcga	TCGA-AC-A6IV-01	-10653	0.2878	-0.7572	NA	NA
brca_tcga	TCGA-AC-A6IW-01	19945	-0.5201	0.8309	19157	13762
brca_tcga	TCGA-AC-A6NO-01	-0.0245	0.2035	-0.5687	12206	-0.635
brca_tcga	TCGA-BH-A6R8-01	10183	-0.2919	-11333	17809	32865
brca_tcga	TCGA-D8-A73U-01	-0.5276	0.7065	-20095	0.4305	0.7721
brca_tcga	TCGA-EW-A6S9-01	-0.4129	0.8073	0.3081	25422	2141
brca_tcga	TCGA-EW-A6SD-01	0.6772	-11768	-11326	16917	19958
brca_tcga	TCGA-LD-A74U-01	-0.6856	-0.0098	-0.2362	10722	30908
brca_tcga	TCGA-LL-A73Y-01	0.5261	-0.1401	0.5064	NA	NA
brca_tcga	TCGA-OL-A6VO-01	12463	0.0977	29223	0.1701	0.5643
brca_tcga	TCGA-OL-A6VR-01	-10813	-29439	-11863	NA	NA
brca_tcga	TCGA-V7-A7HQ-01	0.8939	0.2364	-0.5093	NA	NA
brca_tcga	TCGA-AC-A7VB-01	0.2573	-13311	0.3506	NA	NA
brca_tcga	TCGA-AC-A7VC-01	0.0112	-14639	10321	NA	NA
brca_tcga	TCGA-AQ-A7U7-01	0.033	0.3754	-13776	14468	48315
brca_tcga	TCGA-BH-A8FZ-01	-0.6604	0.4134	-12284	30699	0.6029
brca_tcga	TCGA-BH-A8G0-01	-0.6564	0.6308	-17559	30146	26305
brca_tcga	TCGA-D8-A73W-01	-14109	0.6777	-19391	0.2704	0.6026
brca_tcga	TCGA-LD-A7W5-01	0.2308	-0.1351	0.6215	20113	14739
brca_tcga	TCGA-LD-A7W6-01	0.2545	1952	-0.3133	34179	0.6902
brca_tcga	TCGA-LL-A7SZ-01	-0.5426	0.2778	12471	13979	19572
brca_tcga	TCGA-LL-A7T0-01	0.2481	-0.6014	0.173	NA	NA
brca_tcga	TCGA-AC-A8OP-01	-0.9528	1.05	-0.9776	NA	NA
brca_tcga	TCGA-BH-A8FY-01	-0.2301	-21986	0.4818	-3433	-0.8193
brca_tcga	TCGA-C8-A8HP-01	13829	-0.5126	0.3892	0.6983	44063
brca_tcga	TCGA-C8-A8HQ-01	-0.7628	0.5663	0.2246	-12792	-0.3337
brca_tcga	TCGA-C8-A8HR-01	-0.3813	0.0405	0.1894	0.2904	15739
brca_tcga	TCGA-LL-A8F5-01	11726	-11957	19657	-1883	16085
brca_tcga	TCGA-PL-A8LZ-01	0.8145	-0.4825	11235	NA	NA
brca_tcga	TCGA-W8-A86G-01	-0.7269	0.403	-11757	46909	46084
brca_tcga	TCGA-XX-A899-01	-0.0888	10908	-0.1392	NA	NA
brca_tcga	TCGA-XX-A89A-01	0.4709	0.4993	-0.7126	NA	NA
brca_tcga	TCGA-3C-AAAU-01	0.6501	0.9795	-0.0161	NA	NA
brca_tcga	TCGA-3C-AALI-01	14597	-0.3182	0.1932	-0.9373	27981
brca_tcga	TCGA-3C-AALJ-01	-0.1709	-11908	0.2828	NA	NA
brca_tcga	TCGA-3C-AALK-01	0.2946	0.8106	0.2388	27208	22647
brca_tcga	TCGA-4H-AAAK-01	-12412	0.1728	0.241	0.0714	-0.5253
brca_tcga	TCGA-5L-AAT0-01	-0.4437	-0.1789	0.3628	NA	NA
brca_tcga	TCGA-5L-AAT1-01	0.1491	0.2719	-0.9444	26163	0.1056
brca_tcga	TCGA-5T-A9QA-01	-0.1729	-0.2804	-0.082	-19244	0.6834
brca_tcga	TCGA-AC-A4ZE-01	-0.0705	1563	-0.8886	36625	0.3785
brca_tcga	TCGA-AC-A8OQ-01	24152	-0.6121	0.037	22597	61386
brca_tcga	TCGA-AC-A8OR-01	0.0442	0.7176	-13032	NA	NA
brca_tcga	TCGA-AC-A8OS-01	0.1089	0.0015	-13945	NA	NA
brca_tcga	TCGA-BH-AB28-01	0.2586	0.5657	-14973	NA	NA
brca_tcga	TCGA-C8-A9FZ-01	NA	NA	NA	0.7137	-0.392
brca_tcga	TCGA-E2-A9RU-01	12521	0.7966	10666	0.4962	0.1756
brca_tcga	TCGA-LD-A9QF-01	0.3398	-0.0736	-12382	12464	13057
brca_tcga	TCGA-LL-A9Q3-01	0.0976	-18033	-0.6305	0.544	0.2854
brca_tcga	TCGA-OL-A6VQ-01	-0.5372	0.412	-11548	12458	1479
brca_tcga	TCGA-OL-A97C-01	-18812	-0.1507	0.5264	NA	NA
brca_tcga	TCGA-PL-A8LV-01	0.8877	0.5164	22527	0.9835	25148
brca_tcga	TCGA-PL-A8LX-01	-0.2031	0.7021	-12199	0.8508	-0.4088
brca_tcga	TCGA-PL-A8LY-01	0.5305	0.147	0.0584	0.6831	11921
brca_tcga	TCGA-S3-AA0Z-01	-10669	0.5132	21751	0.1487	10444
brca_tcga	TCGA-S3-AA10-01	23496	0.4618	14924	-0.0716	0.3567
brca_tcga	TCGA-S3-AA11-01	-14143	0.409	-0.2235	22046	10459
brca_tcga	TCGA-S3-AA12-01	-12979	0.6714	-0.9051	37717	-0.557
brca_tcga	TCGA-S3-AA14-01	0.1984	0.4276	-0.4913	26611	16432
brca_tcga	TCGA-S3-AA15-01	11881	0.1191	0.7817	0.0064	50543
brca_tcga	TCGA-S3-AA17-01	0.6066	-0.2381	-0.8298	11195	0.4168
brca_tcga	TCGA-UL-AAZ6-01	1979	0.0706	0.3506	0.2445	-0.3226
brca_tcga	TCGA-UU-A93S-01	24343	-17604	0.703	-21448	0.8349
brca_tcga	TCGA-WT-AB41-01	0.6596	12296	-0.8014	18576	0.4047
brca_tcga	TCGA-WT-AB44-01	0.7167	-0.2838	-14182	NA	NA
brca_tcga	TCGA-Z7-A8R5-01	-0.2789	-0.6657	-0.737	-20949	18928
brca_tcga	TCGA-Z7-A8R6-01	0.613	0.9884	16468	-0.4497	-0.5972
brca_tcga	TCGA-A2-A0CX-01	0.2944	-14423	-0.19	-11223	-0.9904
brca_tcga	TCGA-A2-A0D0-01	25858	-12642	12669	-12595	0.1186
brca_tcga	TCGA-A2-A0D4-01	-0.5341	0.0646	0.7133	-0.1312	-1007
brca_tcga	TCGA-A7-A0CD-01	-0.7234	-10074	0.6709	-13113	-0.638
brca_tcga	TCGA-A7-A0CE-01	-0.367	0.3772	17174	-0.4984	-0.4845
brca_tcga	TCGA-A7-A0CG-01	0.0169	-0.0047	-0.457	-0.1032	-12921
brca_tcga	TCGA-A7-A0CH-01	-0.8713	0.7468	-0.6816	-0.1111	-0.3833
brca_tcga	TCGA-A7-A0CJ-01	0.6662	0.2372	10637	-0.3335	-0.9679
brca_tcga	TCGA-A7-A0DB-01	-0.9018	0.3709	-0.2521	12893	-0.5914
brca_tcga	TCGA-A7-A0DC-01	NA	NA	NA	0.3274	-0.4529
brca_tcga	TCGA-A8-A06N-01	-24502	-52537	-0.8865	-19729	0.2602
brca_tcga	TCGA-A8-A06O-01	-0.286	0.2531	0.5007	NA	NA
brca_tcga	TCGA-A8-A06P-01	-0.9823	-0.0926	-10329	13921	0.6813
brca_tcga	TCGA-A8-A06R-01	0.2872	-0.8524	11294	-14169	-0.4908
brca_tcga	TCGA-A8-A06T-01	-0.1724	-0.3226	-0.4487	NA	NA
brca_tcga	TCGA-A8-A06U-01	-0.8276	0.4833	0.3675	0.4751	-0.9825
brca_tcga	TCGA-A8-A06X-01	0.3469	0.0103	0.8251	-0.2238	0.4897
brca_tcga	TCGA-A8-A06Y-01	-18306	0.0068	-18919	-0.2839	-10392
brca_tcga	TCGA-A8-A06Z-01	0.3882	0.7115	-0.3046	12946	-11759
brca_tcga	TCGA-A8-A076-01	0.0364	-0.2089	0.02	-0.8549	-0.0167
brca_tcga	TCGA-A8-A079-01	0.1872	0.4658	0.3073	-0.2814	0.6733
brca_tcga	TCGA-A8-A07B-01	-0.8648	0.4517	0.5062	NA	NA
brca_tcga	TCGA-A8-A07F-01	-14988	0.7004	-0.1083	0.3853	-0.4735
brca_tcga	TCGA-A8-A07I-01	12554	-0.4539	-0.1429	-0.4195	-0.9904
brca_tcga	TCGA-A8-A07J-01	-14444	-0.0537	-0.6983	NA	NA
brca_tcga	TCGA-A8-A07L-01	0.5499	-0.3727	0.9958	NA	NA
brca_tcga	TCGA-A8-A07O-01	21802	-0.5598	1066	-0.8332	0.4666
brca_tcga	TCGA-A8-A07P-01	-0.8511	0.7927	-0.4222	12694	-11696
brca_tcga	TCGA-A8-A07W-01	0.0063	0.8425	0.589	-0.1979	-1001
brca_tcga	TCGA-A8-A07Z-01	0.0751	-16074	0.0552	-19669	-0.6247
brca_tcga	TCGA-A8-A081-01	-12026	0.7825	-0.2165	0.1583	-10745
brca_tcga	TCGA-A8-A082-01	-13805	10936	0.235	0.5985	-0.6441
brca_tcga	TCGA-A8-A083-01	-0.8341	0.4895	-22445	0.4528	-12114
brca_tcga	TCGA-A8-A084-01	0.0004	0.109	0.5583	-12848	0.499
brca_tcga	TCGA-A8-A085-01	-0.3663	-0.1111	0.1894	-14916	-0.3964
brca_tcga	TCGA-A8-A086-01	-10837	10187	-0.2388	-0.0595	-0.9369
brca_tcga	TCGA-A8-A08A-01	0.1808	0.5288	-1	0.3764	-0.8554
brca_tcga	TCGA-A8-A08B-01	0.4011	0.5001	10215	NA	NA
brca_tcga	TCGA-A8-A08C-01	0.2811	0.4827	-10148	NA	NA
brca_tcga	TCGA-A8-A08F-01	14452	-0.8186	0.5801	NA	NA
brca_tcga	TCGA-A8-A08G-01	-0.4006	13225	0.2926	0.6057	-0.8593
brca_tcga	TCGA-A8-A08H-01	0.0803	-0.9031	-0.0528	-0.8558	0.2561
brca_tcga	TCGA-A8-A08I-01	-0.6805	0.6055	11221	NA	NA
brca_tcga	TCGA-A8-A08J-01	0.0318	0.3653	-0.3547	-0.6442	0.2353
brca_tcga	TCGA-A8-A08L-01	-0.2231	-0.2416	22041	-0.2605	0.2556
brca_tcga	TCGA-A8-A08P-01	0.4455	0.1616	-0.2704	-0.366	-0.0393
brca_tcga	TCGA-A8-A08T-01	-12898	0.7182	-0.6763	0.2713	-15199
brca_tcga	TCGA-A8-A08X-01	0.5817	-0.9396	0.5188	-0.1406	0.6287
brca_tcga	TCGA-A8-A08Z-01	-0.9032	-0.7931	-0.0888	-0.2256	-0.5239
brca_tcga	TCGA-A8-A090-01	-0.7102	-0.411	-0.7375	NA	NA
brca_tcga	TCGA-A8-A091-01	-26646	19031	-0.8922	10179	0.0103
brca_tcga	TCGA-A8-A092-01	-0.0462	-15369	0.5292	NA	NA
brca_tcga	TCGA-A8-A093-01	-0.9248	0.5662	0.3644	NA	NA
brca_tcga	TCGA-A8-A094-01	-0.3772	-0.4386	-1.34	-0.9372	-0.1661
brca_tcga	TCGA-A8-A095-01	-0.4708	0.5707	0.9112	0.262	18635
brca_tcga	TCGA-A8-A096-01	-0.9702	0.0255	-0.2684	NA	NA
brca_tcga	TCGA-A8-A099-01	-17497	-24806	-18962	-10244	-1012
brca_tcga	TCGA-A8-A09A-01	-15785	0.7493	-0.9016	11305	-0.2893
brca_tcga	TCGA-A8-A09B-01	-0.9239	-0.578	-0.2721	-1.29	-0.1643
brca_tcga	TCGA-A8-A09C-01	0.3522	0.8318	-0.1351	0.3978	-11381
brca_tcga	TCGA-A8-A09D-01	-0.6911	-0.4898	-0.7785	NA	NA
brca_tcga	TCGA-A8-A09E-01	-0.4903	-0.9164	-0.1696	-12514	-0.144
brca_tcga	TCGA-A8-A09G-01	0.8234	-0.9354	-0.1494	-0.8133	0.4823
brca_tcga	TCGA-A8-A09K-01	-0.3145	-0.543	-0.5834	-0.1083	0.6615
brca_tcga	TCGA-A8-A09M-01	0.438	0.377	-0.9924	-11151	-0.5253
brca_tcga	TCGA-A8-A09N-01	0.1554	0.5321	0.3477	NA	NA
brca_tcga	TCGA-A8-A09Q-01	0.5921	-0.2368	0.4935	NA	NA
brca_tcga	TCGA-A8-A09R-01	-14053	-0.2181	-10175	-11709	-0.8471
brca_tcga	TCGA-A8-A09T-01	-16774	-0.4436	-0.0449	NA	NA
brca_tcga	TCGA-A8-A09W-01	0.8968	-0.8341	-0.2172	-0.394	-12544
brca_tcga	TCGA-A8-A09X-01	0.2813	-0.6538	-0.0887	-0.7326	-0.6573
brca_tcga	TCGA-A8-A09Z-01	-0.1787	-0.6749	-0.9493	-19947	-0.6591
brca_tcga	TCGA-A8-A0A1-01	-11089	-0.2417	-0.7736	NA	NA
brca_tcga	TCGA-A8-A0A4-01	-0.4803	0.7054	0.3567	-0.0386	0.0863
brca_tcga	TCGA-A8-A0A7-01	0.2845	-0.2876	-0.22	-0.2103	0.0394
brca_tcga	TCGA-A8-A0A9-01	-0.4598	11334	-0.2026	NA	NA
brca_tcga	TCGA-AN-A03X-01	-10276	0.2526	-16675	NA	NA
brca_tcga	TCGA-AN-A03Y-01	-0.0029	0.9573	0.2503	NA	NA
brca_tcga	TCGA-AN-A049-01	0.3417	-0.1299	-0.7494	0.4487	-0.2533
brca_tcga	TCGA-AN-A0AJ-01	0.2081	-0.2722	14506	-0.9954	-0.0204
brca_tcga	TCGA-AN-A0AK-01	0.4544	-11309	0.478	-0.7161	-0.3356
brca_tcga	TCGA-AN-A0AL-01	0.5129	-1499	0.6791	-0.9579	-0.1485
brca_tcga	TCGA-AN-A0AR-01	22237	0.0838	17495	-0.8769	-0.3344
brca_tcga	TCGA-AN-A0AS-01	-0.711	0.2758	-0.5583	-0.2108	-0.9202
brca_tcga	TCGA-AN-A0FE-01	NA	NA	NA	NA	NA
brca_tcga	TCGA-AN-A0FG-01	NA	NA	NA	NA	NA
brca_tcga	TCGA-AN-A0FJ-01	0.9302	0.4681	17899	0.6182	0.6464
brca_tcga	TCGA-AN-A0FV-01	0.1455	-21998	-0.3919	-16224	-0.533
brca_tcga	TCGA-AO-A03O-01	0.3738	0.3128	11728	0.0404	-0.5092
brca_tcga	TCGA-AO-A03P-01	-0.3628	18459	0.4367	22524	-0.5806
brca_tcga	TCGA-BH-A0AY-01	-0.0899	-0.7166	0.4205	NA	NA
brca_tcga	TCGA-BH-A0B4-01	-0.6312	0.0292	-0.3627	-0.178	0.268
brca_tcga	TCGA-BH-A0BV-01	-0.0729	0.4847	-0.2176	0.2098	-0.9345
brca_tcga	TCGA-BH-A0DZ-01	-0.8663	-0.0647	0.1078	NA	NA
brca_tcga	TCGA-A2-A04P-01	0.478	-0.7488	15389	-0.9306	-0.8292
brca_tcga	TCGA-A2-A04Q-01	0.8159	-0.0849	0.7092	0.3129	20615
brca_tcga	TCGA-A2-A04T-01	21073	0.6197	20221	0.425	0.0248
brca_tcga	TCGA-A2-A04V-01	-0.1303	1739	17654	0.9661	-0.5745
brca_tcga	TCGA-A2-A04X-01	0.3249	-0.8478	1153	NA	NA
brca_tcga	TCGA-A2-A04Y-01	0.0497	0.7814	0.2837	11583	-10256
brca_tcga	TCGA-A2-A0CM-01	18057	-0.1741	18214	-11431	-0.155
brca_tcga	TCGA-A2-A0CP-01	-0.79	-0.1807	-0.5808	0.9407	0.4396
brca_tcga	TCGA-A2-A0CQ-01	-13223	-0.0203	-0.1735	14672	-0.7884
brca_tcga	TCGA-A2-A0CU-01	-0.5835	11071	-0.1154	1051	-0.4592
brca_tcga	TCGA-A2-A0CY-01	25373	-0.1561	19223	-0.1403	-0.1393
brca_tcga	TCGA-A2-A0CZ-01	-0.4658	-0.1888	-14893	13191	15396
brca_tcga	TCGA-A2-A0D1-01	0.2384	-43195	16072	-22107	0.0801
brca_tcga	TCGA-A2-A0D2-01	21887	-10877	14336	-10581	10698
brca_tcga	TCGA-A2-A0EM-01	-0.6989	0.0288	-0.53	NA	NA
brca_tcga	TCGA-A2-A0EO-01	-12042	11946	-0.272	-0.2551	-0.3578
brca_tcga	TCGA-A2-A0EQ-01	0.3658	-0.6407	11904	-0.8351	-0.0193
brca_tcga	TCGA-A2-A0ER-01	-10136	14206	0.2873	0.4988	15181
brca_tcga	TCGA-A2-A0ET-01	-0.6965	-36316	-0.3781	NA	NA
brca_tcga	TCGA-A2-A0EV-01	0.3922	-0.3287	-0.3956	-0.1878	-13817
brca_tcga	TCGA-A2-A0EX-01	-0.5849	0.2386	-0.507	-0.1225	0.3088
brca_tcga	TCGA-A2-A0EY-01	0.6663	-0.7713	-0.2563	-15373	-0.291
brca_tcga	TCGA-A8-A06Q-01	-0.3244	-0.4558	0.4652	NA	NA
brca_tcga	TCGA-A8-A07C-01	0.8167	-0.1697	22087	NA	NA
brca_tcga	TCGA-A8-A07E-01	-0.2402	0.7995	0.5607	0.4559	1096
brca_tcga	TCGA-A8-A07G-01	0.342	-0.7098	-11753	NA	NA
brca_tcga	TCGA-A8-A07R-01	16696	-0.2189	19829	-1388	0.0883
brca_tcga	TCGA-A8-A07S-01	0.0347	-0.1324	0.6019	-0.9231	-10204
brca_tcga	TCGA-A8-A07U-01	1842	-0.0825	-0.1539	NA	NA
brca_tcga	TCGA-A8-A08R-01	11661	-1.12	19977	NA	NA
brca_tcga	TCGA-A8-A08S-01	-0.3948	14972	-0.345	NA	NA
brca_tcga	TCGA-A8-A097-01	-0.8276	-0.7073	-0.5332	NA	NA
brca_tcga	TCGA-A8-A09I-01	0.6742	0.249	0.053	-0.6151	-0.9806
brca_tcga	TCGA-A8-A09V-01	-10628	-32727	-0.052	NA	NA
brca_tcga	TCGA-A8-A0A2-01	-11145	-0.1037	-0.7426	NA	NA
brca_tcga	TCGA-A8-A0AB-01	-0.4241	0.6154	0.3144	NA	NA
brca_tcga	TCGA-AN-A041-01	-0.4989	-12208	-0.6883	-0.5521	0.1567
brca_tcga	TCGA-AN-A046-01	0.0067	-0.4624	-0.6873	NA	NA
brca_tcga	TCGA-AN-A04A-01	0.6538	-0.659	0.2342	0.0192	-0.5697
brca_tcga	TCGA-AN-A04C-01	16615	-16033	22951	NA	NA
brca_tcga	TCGA-AN-A04D-01	15878	0.367	23729	11552	-0.0981
brca_tcga	TCGA-AN-A0AM-01	10192	-0.8756	0.1177	-0.7745	-0.9575
brca_tcga	TCGA-AN-A0AT-01	25349	-11682	21783	-0.9717	0.447
brca_tcga	TCGA-AN-A0FD-01	-0.2065	-0.0241	0.9857	0.3682	-0.2746
brca_tcga	TCGA-AN-A0FF-01	0.1527	-25101	-0.1414	-13595	-0.4917
brca_tcga	TCGA-AN-A0FK-01	-0.7669	12642	-0.7765	13711	-0.1522
brca_tcga	TCGA-AN-A0FL-01	0.7325	-19306	0.5306	-0.793	-0.5748
brca_tcga	TCGA-AN-A0FN-01	-0.741	0.3497	-0.5966	NA	NA
brca_tcga	TCGA-AN-A0FS-01	-0.6151	11068	-0.525	0.7983	0.6811
brca_tcga	TCGA-AN-A0FT-01	0.277	-12314	-0.395	-0.5933	-0.6597
brca_tcga	TCGA-AN-A0FW-01	0.8476	0.2963	-0.0398	0.048	-0.171
brca_tcga	TCGA-AN-A0FX-01	0.386	0.1449	11269	-0.1368	1529
brca_tcga	TCGA-AN-A0FY-01	0.4438	0.7248	16688	14022	-0.3305
brca_tcga	TCGA-AN-A0FZ-01	-0.2822	-0.13	-0.088	-0.7962	-0.5262
brca_tcga	TCGA-AN-A0G0-01	21675	-0.4515	0.669	-11338	-0.3371
brca_tcga	TCGA-AO-A03R-01	-0.4788	0.0007	18434	NA	NA
brca_tcga	TCGA-AO-A03T-01	-0.1944	-0.7875	11839	NA	NA
brca_tcga	TCGA-AO-A0J2-01	0.2043	-16005	15797	-20177	-0.3627
brca_tcga	TCGA-AO-A0J3-01	0.9991	17924	13603	17034	-0.4124
brca_tcga	TCGA-AO-A0J4-01	14316	-0.3122	0.7127	NA	NA
brca_tcga	TCGA-AO-A0J5-01	-10011	-0.2289	-0.3683	-0.1981	0.0508
brca_tcga	TCGA-AO-A0J6-01	13959	-13718	0.0208	-16002	-0.9903
brca_tcga	TCGA-AO-A0J7-01	0.4058	-26136	0.7994	-13541	-0.7363
brca_tcga	TCGA-AO-A0J8-01	-0.8217	0.2445	-0.7896	15201	-1603
brca_tcga	TCGA-AO-A0J9-01	-0.1336	-16986	0.7305	-0.3059	0.0117
brca_tcga	TCGA-AQ-A04J-01	0.5298	0.5066	11427	NA	NA
brca_tcga	TCGA-B6-A0I2-01	14394	0.8478	0.3344	-0.4238	20072
brca_tcga	TCGA-B6-A0I5-01	0.4319	-0.684	0.4677	NA	NA
brca_tcga	TCGA-B6-A0I6-01	11073	0.6808	19334	0.741	0.3633
brca_tcga	TCGA-B6-A0I8-01	0.3917	0.4152	-24223	0.3934	0.3414
brca_tcga	TCGA-B6-A0I9-01	10599	0.4373	-0.1583	-0.4652	0.4543
brca_tcga	TCGA-B6-A0IA-01	0.3496	0.7717	0.8277	NA	NA
brca_tcga	TCGA-B6-A0IB-01	0.5103	-0.0056	0.52	10775	-0.2559
brca_tcga	TCGA-B6-A0IC-01	-0.5958	0.779	-0.7096	NA	NA
brca_tcga	TCGA-B6-A0IE-01	-0.1377	0.0933	13427	NA	NA
brca_tcga	TCGA-B6-A0IG-01	0.6948	-0.8876	-0.0563	-15156	-0.3187
brca_tcga	TCGA-B6-A0IJ-01	17795	-0.8966	18846	-10112	0.9135
brca_tcga	TCGA-B6-A0IM-01	-14197	12326	0.3337	NA	NA
brca_tcga	TCGA-B6-A0IN-01	0.6192	-1.03	0.5764	NA	NA
brca_tcga	TCGA-B6-A0IO-01	-12903	0.8352	0.3371	-0.8301	-0.5871
brca_tcga	TCGA-B6-A0IP-01	0.3086	0.4247	0.4292	NA	NA
brca_tcga	TCGA-B6-A0IQ-01	16507	0.2285	32248	-0.6216	10298
brca_tcga	TCGA-BH-A0BD-01	-0.1322	0.0317	0.7449	NA	NA
brca_tcga	TCGA-BH-A0E6-01	0.8258	-12915	13866	-18367	-0.7056
brca_tcga	TCGA-BH-A0E7-01	-15938	0.6318	-14042	-0.1512	-1048
brca_tcga	TCGA-BH-A0EB-01	-0.5725	0.0827	-0.9608	0.3903	-0.2128
brca_tcga	TCGA-BH-A0EE-01	17565	-10356	21161	-11109	0.7001
brca_tcga	TCGA-BH-A0HL-01	-13572	0.9995	0.6613	-0.3676	0.0053
brca_tcga	TCGA-BH-A0HO-01	0.1148	0.9173	-14135	NA	NA
brca_tcga	TCGA-BH-A0HQ-01	0.1545	-0.2388	-11228	NA	NA
brca_tcga	TCGA-BH-A0HU-01	0.8326	-0.0069	13807	0.9085	-0.4095
brca_tcga	TCGA-BH-A0HW-01	-10835	1271	-0.338	0.7445	-0.482
brca_tcga	TCGA-A2-A0CT-01	-10737	13002	-0.5144	14103	0.1484
brca_tcga	TCGA-A2-A0EU-01	-0.9536	0.432	-0.5614	-0.0649	0.6167
brca_tcga	TCGA-A7-A0D9-01	-14624	-0.0869	-12966	0.0519	0.2829
brca_tcga	TCGA-A8-A08O-01	-0.3605	10679	-0.0598	0.494	-0.183
brca_tcga	TCGA-A8-A0A6-01	-12195	0.9449	-0.8383	NA	NA
brca_tcga	TCGA-A8-A0AD-01	0.0814	10348	-0.2817	NA	NA
brca_tcga	TCGA-AO-A03L-01	0.5291	-0.2356	0.5175	0.1227	0.2051
brca_tcga	TCGA-AO-A0JA-01	0.1709	0.1953	-0.4551	NA	NA
brca_tcga	TCGA-AO-A0JB-01	13285	-0.8324	0.3895	-0.4263	0.2814
brca_tcga	TCGA-AO-A0JC-01	0.4082	0.8204	-0.2621	0.3012	-0.6374
brca_tcga	TCGA-AO-A0JD-01	0.6588	0.1519	0.1106	-0.2048	-0.6392
brca_tcga	TCGA-AO-A0JE-01	0.7245	-0.7612	-1192	-0.0548	-0.5591
brca_tcga	TCGA-AO-A0JF-01	-10618	0.0981	-0.946	0.5076	-0.5946
brca_tcga	TCGA-AO-A0JI-01	-15083	-0.316	-12916	12373	-0.442
brca_tcga	TCGA-AO-A0JJ-01	-1148	-10252	-0.3342	0.4481	0.4826
brca_tcga	TCGA-AO-A0JL-01	0.1307	-0.8125	16373	-0.9098	-0.3826
brca_tcga	TCGA-AO-A0JM-01	0.2295	-0.2058	0.5535	-0.6633	15643
brca_tcga	TCGA-B6-A0IK-01	0.5308	-11733	0.7622	0.5046	14857
brca_tcga	TCGA-B6-A0RE-01	21475	-0.7637	0.9056	NA	NA
brca_tcga	TCGA-B6-A0RG-01	-0.422	0.2159	0.2375	-12958	0.7728
brca_tcga	TCGA-B6-A0RI-01	0.3369	-0.8842	0.147	NA	NA
brca_tcga	TCGA-BH-A0AW-01	0.795	-17312	19097	NA	NA
brca_tcga	TCGA-BH-A0B1-01	0.2179	0.6764	-0.4164	-0.7167	-16643
brca_tcga	TCGA-BH-A0B3-01	1385	-10139	12207	-0.5121	-0.4171
brca_tcga	TCGA-BH-A0B8-01	-0.4329	-22906	-0.7546	NA	NA
brca_tcga	TCGA-BH-A0B9-01	25889	12784	15202	-0.0704	-10482
brca_tcga	TCGA-BH-A0BA-01	-17011	-12943	-0.3121	-0.1713	0.721
brca_tcga	TCGA-BH-A0BJ-01	-0.1176	-0.2776	-0.6695	0.7026	0.1696
brca_tcga	TCGA-BH-A0BM-01	-0.3996	0.5719	-17512	10292	-0.2693
brca_tcga	TCGA-BH-A0C0-01	0.7376	-0.3909	0.2423	-0.7965	-0.351
brca_tcga	TCGA-BH-A0DK-01	0.1768	-16459	0.3444	NA	NA
brca_tcga	TCGA-BH-A0DP-01	-0.6778	0.7372	-0.7119	NA	NA
brca_tcga	TCGA-BH-A0DS-01	0.6098	0.1553	-0.2312	0.0428	0.7132
brca_tcga	TCGA-BH-A0E0-01	33093	-0.1946	16326	-0.1072	-0.1023
brca_tcga	TCGA-BH-A0E1-01	0.1287	0.4277	0.7672	NA	NA
brca_tcga	TCGA-BH-A0E2-01	-0.7463	0.4316	0.1802	-0.5027	0.3085
brca_tcga	TCGA-BH-A0GY-01	0.3603	-0.6258	-0.6338	0.085	-0.3956
brca_tcga	TCGA-BH-A0GZ-01	-0.7381	-19775	0.0127	NA	NA
brca_tcga	TCGA-BH-A0H0-01	-0.4197	-40275	12426	NA	NA
brca_tcga	TCGA-BH-A0H6-01	-0.9496	0.5499	-0.8094	0.7024	0.5303
brca_tcga	TCGA-BH-A0H7-01	-0.7372	0.1428	-0.2212	0.2363	27626
brca_tcga	TCGA-BH-A0H9-01	-0.4285	-0.4362	0.316	-0.2227	-0.6543
brca_tcga	TCGA-BH-A0HB-01	14042	0.1076	12642	NA	NA
brca_tcga	TCGA-BH-A0HF-01	0.2419	0.0372	0.0817	NA	NA
brca_tcga	TCGA-BH-A0HK-01	0.3746	15555	-0.3529	NA	NA
brca_tcga	TCGA-BH-A0HX-01	-10623	0.8473	-0.6016	23029	-14973
brca_tcga	TCGA-BH-A0HY-01	-0.4193	-0.1771	0.905	0.2577	22498
brca_tcga	TCGA-A1-A0SE-01	-0.3794	0.4549	0.5252	NA	NA
brca_tcga	TCGA-A1-A0SH-01	-16082	-0.309	-1445	-0.4891	0.0186
brca_tcga	TCGA-A1-A0SJ-01	-14681	0.832	0.1305	0.1231	-0.361
brca_tcga	TCGA-A1-A0SK-01	13892	22632	28627	26322	15458
brca_tcga	TCGA-A1-A0SM-01	0.1875	10901	-0.5903	NA	NA
brca_tcga	TCGA-A1-A0SO-01	1491	0.2896	22875	-0.3043	0.2723
brca_tcga	TCGA-A1-A0SP-01	0.8713	16167	19356	NA	NA
brca_tcga	TCGA-A2-A0EN-01	-0.2776	-0.5724	-11959	NA	NA
brca_tcga	TCGA-A2-A0ST-01	0.4289	0.2607	0.9807	0.429	0.4594
brca_tcga	TCGA-A2-A0SU-01	-0.0065	12072	0.0132	12847	-1291
brca_tcga	TCGA-A2-A0SV-01	0.057	0.1033	0.4485	-14634	-0.8
brca_tcga	TCGA-A2-A0SW-01	-0.0164	-18374	10894	-14833	-0.5686
brca_tcga	TCGA-A2-A0SX-01	13244	0.6973	18958	0.5388	-0.0469
brca_tcga	TCGA-A2-A0SY-01	-0.2122	11652	0.5317	NA	NA
brca_tcga	TCGA-A2-A0T0-01	18049	-0.9565	0.8815	-13476	-0.2939
brca_tcga	TCGA-A2-A0T1-01	0.5575	-0.9903	0.7858	-13587	0.146
brca_tcga	TCGA-A2-A0T2-01	0.8424	-12721	14269	-15096	-0.0354
brca_tcga	TCGA-A2-A0T4-01	-18159	0.7796	-0.1612	-0.2788	0.0626
brca_tcga	TCGA-A2-A0T5-01	-0.3247	0.3884	-0.3555	-0.1419	-0.2568
brca_tcga	TCGA-A2-A0T6-01	-16224	0.5044	-12339	0.7175	-14538
brca_tcga	TCGA-A2-A0T7-01	0.7098	-0.5174	-12772	-0.2279	0.2917
brca_tcga	TCGA-A8-A075-01	11434	-0.7312	-0.5362	-12933	-0.3429
brca_tcga	TCGA-AO-A0JG-01	0.0087	12943	-15143	28449	-0.2241
brca_tcga	TCGA-AR-A0TP-01	0.8475	-0.2032	14267	-0.0595	0.1825
brca_tcga	TCGA-AR-A0TQ-01	-0.9259	0.7812	0.2454	-0.031	-0.3955
brca_tcga	TCGA-AR-A0TR-01	-0.3547	0.0286	-12271	0.1573	-11302
brca_tcga	TCGA-AR-A0TT-01	-0.4088	-0.7562	0.0946	-0.9568	-0.5869
brca_tcga	TCGA-AR-A0TV-01	0.2768	-18116	0.7259	-0.8064	0.4331
brca_tcga	TCGA-AR-A0TW-01	-0.7143	0.0607	-0.6731	0.357	0.0366
brca_tcga	TCGA-AR-A0TX-01	-0.2696	0.2177	0.0033	-0.4172	1.15
brca_tcga	TCGA-AR-A0TZ-01	-1798	14031	0.0474	0.7029	26325
brca_tcga	TCGA-B6-A0RL-01	0.0382	21372	10519	-0.3536	0.1314
brca_tcga	TCGA-B6-A0RM-01	-0.5673	-28996	-0.0325	-10388	-0.5322
brca_tcga	TCGA-B6-A0RN-01	-0.5346	10444	-0.6263	0.4503	13153
brca_tcga	TCGA-B6-A0RO-01	-11984	0.5856	-1616	0.23	0.1143
brca_tcga	TCGA-B6-A0RP-01	-0.754	-17988	-10357	-0.7473	0.6215
brca_tcga	TCGA-B6-A0RS-01	-0.3615	0.333	1326	NA	NA
brca_tcga	TCGA-B6-A0RT-01	13197	0.2367	12259	0.4009	1278
brca_tcga	TCGA-B6-A0RU-01	-0.3495	-0.391	18093	-0.9488	0.4251
brca_tcga	TCGA-B6-A0RV-01	-0.3794	0.7323	0.1313	0.1438	10276
brca_tcga	TCGA-BH-A0BC-01	0.3723	0.3047	0.2206	-0.5202	0.0088
brca_tcga	TCGA-BH-A0DH-01	-0.1347	-14369	-0.6629	-14174	-0.3106
brca_tcga	TCGA-BH-A0DQ-01	-0.3259	-0.5094	0.4399	NA	NA
brca_tcga	TCGA-BH-A0HI-01	-0.3558	0.7563	-0.8501	NA	NA
brca_tcga	TCGA-BH-A0HN-01	-0.2977	-0.0793	-0.3041	12507	0.4254
brca_tcga	TCGA-BH-A0HP-01	0.0438	0.6564	-0.114	0.6941	-0.8814
brca_tcga	TCGA-BH-A0RX-01	0.2681	-0.5709	12787	-0.1944	30646
brca_tcga	TCGA-A2-A04R-01	-0.9935	-15868	0.0959	NA	NA
brca_tcga	TCGA-A2-A0YC-01	-0.9348	0.6268	-0.3745	-0.2922	25151
brca_tcga	TCGA-A2-A0YD-01	-12389	0.5796	-0.5017	-0.1718	-0.4981
brca_tcga	TCGA-A2-A0YE-01	15258	-0.8676	16904	-19216	0.2205
brca_tcga	TCGA-A2-A0YF-01	0.1224	0.4739	-0.7898	0.6635	31245
brca_tcga	TCGA-A2-A0YG-01	0.4893	-0.5659	0.5286	-12737	-0.3057
brca_tcga	TCGA-A2-A0YH-01	-0.1563	-0.3519	-0.7316	-0.9975	-0.7898
brca_tcga	TCGA-A2-A0YJ-01	10438	-0.3141	-0.226	-11361	0.0699
brca_tcga	TCGA-A2-A0YK-01	-0.9023	0.4536	-0.518	0.3086	13176
brca_tcga	TCGA-A2-A0YL-01	-0.2495	0.3929	0.2207	-0.2567	-0.5468
brca_tcga	TCGA-A2-A0YM-01	13346	0.8875	19367	-0.759	-0.696
brca_tcga	TCGA-A2-A0YT-01	-0.0015	0.8374	0.0352	0.4498	0.1947
brca_tcga	TCGA-AN-A0XN-01	-0.4308	-0.5753	-0.4588	-0.7183	0.4801
brca_tcga	TCGA-AN-A0XO-01	0.0461	0.6527	-0.2644	-0.2702	-0.2793
brca_tcga	TCGA-AN-A0XP-01	-0.6092	0.4596	-14943	0.0374	0.7339
brca_tcga	TCGA-AN-A0XR-01	0.6966	0.9626	0.9222	NA	NA
brca_tcga	TCGA-AN-A0XS-01	-10807	-18968	-0.3116	-17643	-0.5024
brca_tcga	TCGA-AN-A0XT-01	0.044	-27033	-15412	-19248	-0.3931
brca_tcga	TCGA-AN-A0XU-01	0.1728	-10469	12719	-1675	-0.2137
brca_tcga	TCGA-AN-A0XV-01	-0.7109	0.478	0.0573	NA	NA
brca_tcga	TCGA-AN-A0XW-01	-0.1636	0.545	0.4326	-0.2615	-0.0252
brca_tcga	TCGA-AR-A0TU-01	14756	-11411	33005	-0.7715	0.5651
brca_tcga	TCGA-AR-A0U0-01	19581	-13315	0.374	-13621	-0.177
brca_tcga	TCGA-AR-A0U2-01	-0.4588	0.4739	0.4423	-0.9668	29427
brca_tcga	TCGA-AR-A0U3-01	-12435	10517	0.403	-0.4494	-0.1947
brca_tcga	TCGA-AR-A0U4-01	10154	-0.5034	0.5134	-0.4962	11871
brca_tcga	TCGA-B6-A0WT-01	-0.2044	-0.2216	-0.3954	NA	NA
brca_tcga	TCGA-B6-A0WV-01	-25831	0.622	-0.2858	NA	NA
brca_tcga	TCGA-B6-A0WW-01	-0.6953	0.8343	-11277	NA	NA
brca_tcga	TCGA-B6-A0WX-01	11927	-0.5927	0.1758	-0.3515	0.598
brca_tcga	TCGA-B6-A0WY-01	0.084	0.1865	-0.7263	NA	NA
brca_tcga	TCGA-B6-A0WZ-01	-10126	-0.2849	0.4914	NA	NA
brca_tcga	TCGA-B6-A0X1-01	0.8131	0.0552	-0.3157	-0.9832	0.3266
brca_tcga	TCGA-B6-A0X4-01	-0.4131	0.7296	-11912	NA	NA
brca_tcga	TCGA-B6-A0X5-01	-0.2256	-53934	0.9107	NA	NA
brca_tcga	TCGA-BH-A0W3-01	-0.0339	14219	-0.656	NA	NA
brca_tcga	TCGA-BH-A0W4-01	-15049	13316	-0.3701	-0.327	-0.2719
brca_tcga	TCGA-BH-A0W5-01	-0.7212	0.3349	-0.9498	-0.3909	-0.5961
brca_tcga	TCGA-BH-A0WA-01	1459	-12897	17507	NA	NA
brca_tcga	TCGA-A2-A0YI-01	-14069	-0.1104	-15236	0.536	-21993
brca_tcga	TCGA-AN-A0XL-01	-0.6904	0.5409	-0.3042	NA	NA
brca_tcga	TCGA-AO-A03M-01	0.6469	-0.5342	12673	-0.7559	0.0935
brca_tcga	TCGA-AO-A03N-01	-0.5359	0.3314	0.4607	0.0375	-0.658
brca_tcga	TCGA-AO-A03U-01	-0.9412	-0.7309	-16954	-10455	-0.8972
brca_tcga	TCGA-AO-A124-01	24437	0.2757	19511	-0.0763	0.7457
brca_tcga	TCGA-AO-A125-01	-0.6507	-0.3298	-0.343	NA	NA
brca_tcga	TCGA-AO-A126-01	-0.4734	0.4829	0.9799	24771	-0.959
brca_tcga	TCGA-AO-A128-01	0.1437	-0.4653	0.3895	0.4181	-0.4674
brca_tcga	TCGA-AO-A129-01	16654	-0.5204	11957	-0.6485	-0.5338
brca_tcga	TCGA-AO-A12B-01	-0.2864	0.3054	0.1496	0.0022	-12223
brca_tcga	TCGA-AO-A12C-01	0.3047	14302	-17441	0.5166	-0.7785
brca_tcga	TCGA-AO-A12E-01	0.1014	14117	-0.4189	17417	-0.1758
brca_tcga	TCGA-AO-A12G-01	-0.2572	-0.0337	-0.4504	-0.1055	-0.1789
brca_tcga	TCGA-AQ-A04H-01	-0.6269	16736	10728	NA	NA
brca_tcga	TCGA-AQ-A04L-01	-0.2343	-0.0276	-0.3162	0.415	0.8282
brca_tcga	TCGA-B6-A0X7-01	-0.8561	0.81	-0.2346	NA	NA
brca_tcga	TCGA-BH-A0B2-01	NA	NA	NA	NA	NA
brca_tcga	TCGA-E2-A105-01	0.1018	0.0224	0.8138	NA	NA
brca_tcga	TCGA-E2-A106-01	-0.1298	-13084	-0.8902	NA	NA
brca_tcga	TCGA-E2-A107-01	0.4378	11033	0.0024	0.9398	0.375
brca_tcga	TCGA-E2-A108-01	-0.1204	-0.4473	-0.4267	13231	0.94
brca_tcga	TCGA-E2-A109-01	-0.3878	0.3855	0.2023	0.957	-0.37
brca_tcga	TCGA-E2-A10B-01	-10966	-16591	-0.6862	-16889	-11096
brca_tcga	TCGA-E2-A10C-01	-0.3593	-0.8683	0.4368	0.7724	0.8494
brca_tcga	TCGA-E2-A10E-01	-1212	11621	-11433	0.2312	-0.5774
brca_tcga	TCGA-E2-A10F-01	-0.8378	0.321	-0.5236	NA	NA
brca_tcga	TCGA-A1-A0SD-01	-16704	1377	-12547	NA	NA
brca_tcga	TCGA-A2-A04N-01	-0.6851	-0.2303	-0.6052	-0.0163	-0.2061
brca_tcga	TCGA-A2-A04U-01	0.4965	0.3086	2755	0.7603	0.9088
brca_tcga	TCGA-A2-A04W-01	-0.7901	-0.6034	-0.5643	-0.9875	-0.3919
brca_tcga	TCGA-A2-A0CL-01	-0.3688	0.6503	-0.0314	0.2097	0.0098
brca_tcga	TCGA-A2-A0CS-01	-0.6118	-0.2509	-10009	-0.6815	-0.4247
brca_tcga	TCGA-A2-A0CV-01	-0.5084	0.4658	-1314	13804	-0.0791
brca_tcga	TCGA-A2-A0CW-01	17434	-0.6525	0.1385	-0.4835	-0.5183
brca_tcga	TCGA-A2-A0D3-01	-0.9288	0.2306	-12828	0.052	0.1013
brca_tcga	TCGA-A2-A0ES-01	-20592	0.3539	-0.9264	0.1852	0.544
brca_tcga	TCGA-A2-A0EW-01	-0.7269	0.8448	-11764	0.9501	0.3976
brca_tcga	TCGA-A2-A0T3-01	-10185	11345	14369	-0.0437	15825
brca_tcga	TCGA-A7-A0DA-01	1.44	-0.8502	0.3914	-1219	-0.311
brca_tcga	TCGA-AO-A03V-01	-0.4815	11144	-0.3349	NA	NA
brca_tcga	TCGA-AO-A12A-01	-10392	0.0795	-0.712	-0.0734	-14775
brca_tcga	TCGA-AO-A12D-01	0.936	-15471	-0.239	0.0519	-0.2235
brca_tcga	TCGA-AO-A12F-01	0.7826	0.2311	1542	0.0446	-0.0931
brca_tcga	TCGA-AO-A12H-01	-16242	-31709	-0.5034	-17508	-0.2472
brca_tcga	TCGA-AR-A0TS-01	0.4027	-0.095	13131	0.7054	-0.4983
brca_tcga	TCGA-AR-A0TY-01	-0.1754	0.3871	-0.726	-0.9988	0.2006
brca_tcga	TCGA-AR-A0U1-01	NA	NA	NA	-0.0037	-0.013
brca_tcga	TCGA-B6-A0IH-01	-12963	0.597	-11247	NA	NA
brca_tcga	TCGA-B6-A0RH-01	0.5982	-0.1235	0.7976	-0.369	0.9388
brca_tcga	TCGA-B6-A0RQ-01	-12374	-0.0664	-0.9832	0.2193	0.8883
brca_tcga	TCGA-B6-A0WS-01	-0.5369	0.3358	0.0826	NA	NA
brca_tcga	TCGA-B6-A0X0-01	0.6211	1122	-0.369	1073	-0.7209
brca_tcga	TCGA-BH-A0AV-01	12239	0.9283	17532	0.6323	0.8536
brca_tcga	TCGA-BH-A0B0-01	-0.5298	-0.6048	-0.7854	-10538	0.0808
brca_tcga	TCGA-BH-A0B7-01	-0.4953	-0.5379	0.2606	NA	NA
brca_tcga	TCGA-BH-A0BG-01	13543	0.5991	0.7267	NA	NA
brca_tcga	TCGA-BH-A0BL-01	0.4056	-0.1881	12442	NA	NA
brca_tcga	TCGA-BH-A0BP-01	-0.8428	-1812	-1222	-17544	-2403
brca_tcga	TCGA-BH-A0BQ-01	0.5845	0.2593	-0.7212	0.7082	-0.1062
brca_tcga	TCGA-BH-A0BR-01	0.3789	-0.2047	0.3045	-0.786	-0.8607
brca_tcga	TCGA-BH-A0BW-01	0.4742	-11002	-0.5185	-1116	-0.4453
brca_tcga	TCGA-BH-A0C7-01	0.2423	0.9683	0.1582	0.111	0.0513
brca_tcga	TCGA-BH-A0DE-01	-11621	-1.52	-12879	NA	NA
brca_tcga	TCGA-BH-A0DL-01	0.7737	-0.503	15775	-0.7912	-0.2122
brca_tcga	TCGA-BH-A0DX-01	-0.013	-0.4688	0.1977	NA	NA
brca_tcga	TCGA-BH-A0E9-01	-16786	0.6593	-11501	11301	0.0159
brca_tcga	TCGA-BH-A0EA-01	-16829	0.0847	-15817	0.3304	-0.4328
brca_tcga	TCGA-BH-A0EI-01	-19838	11519	-0.2701	-0.6947	0.3242
brca_tcga	TCGA-BH-A0H5-01	0.1565	0.4021	-0.8433	11711	-0.7733
brca_tcga	TCGA-BH-A0W7-01	-0.2576	0.2885	0.3601	NA	NA
brca_tcga	TCGA-C8-A12K-01	14333	-10309	14394	0.511	-0.1914
brca_tcga	TCGA-C8-A12L-01	0.2032	-0.6975	-0.1988	-0.4188	-0.6233
brca_tcga	TCGA-C8-A12M-01	-13969	0.4792	-0.961	-0.0806	-0.6146
brca_tcga	TCGA-C8-A12N-01	-0.8706	-0.3521	-0.7623	-0.0214	-11762
brca_tcga	TCGA-C8-A12O-01	-0.6583	-0.137	-0.7063	-0.9545	-0.1267
brca_tcga	TCGA-C8-A12P-01	0.8824	-15923	14543	-1117	0.1761
brca_tcga	TCGA-C8-A12Q-01	-0.7854	-11239	-0.1586	-14452	-0.4997
brca_tcga	TCGA-C8-A12T-01	0.531	0.3519	1215	10516	0.6069
brca_tcga	TCGA-C8-A12U-01	0.0749	-18307	15136	-0.2094	0.1392
brca_tcga	TCGA-C8-A12V-01	0.1921	-0.78	0.9512	-0.3387	-0.1767
brca_tcga	TCGA-C8-A12W-01	-0.4323	0.481	-0.1426	0.6577	0.8494
brca_tcga	TCGA-C8-A12X-01	-0.9954	-0.5842	0.1011	-0.3393	-0.0365
brca_tcga	TCGA-C8-A12Z-01	-0.5666	-0.3838	-0.7482	-0.6483	-0.4703
brca_tcga	TCGA-C8-A130-01	11083	-11821	11676	-0.2114	0.5508
brca_tcga	TCGA-C8-A131-01	0.7115	-10744	11217	-0.0668	0.9901
brca_tcga	TCGA-C8-A132-01	-0.5047	-0.0336	-0.6098	-0.242	-0.3701
brca_tcga	TCGA-C8-A134-01	0.9087	-0.9343	14246	-0.0526	0.3124
brca_tcga	TCGA-C8-A135-01	15566	-0.9807	12723	-0.4004	0.9304
brca_tcga	TCGA-C8-A137-01	0.8394	-0.4135	-0.2084	-0.2273	0.5437
brca_tcga	TCGA-C8-A138-01	-0.5299	0.1678	-0.4495	0.0487	-0.8069
brca_tcga	TCGA-D8-A13Y-01	-0.6595	0.3022	0.8833	16706	-0.6638
brca_tcga	TCGA-D8-A13Z-01	0.1908	0.1879	14087	0.6728	-0.2531
brca_tcga	TCGA-D8-A140-01	-0.1884	0.5325	-12929	0.6018	-0.0964
brca_tcga	TCGA-D8-A141-01	-0.5552	-0.1687	-0.7578	NA	NA
brca_tcga	TCGA-D8-A142-01	21637	-11583	0.9749	-0.6775	-0.1693
brca_tcga	TCGA-D8-A143-01	10742	10482	25524	0.1687	0.4401
brca_tcga	TCGA-D8-A145-01	-0.9135	-0.3438	-0.5733	1545	-28839
brca_tcga	TCGA-D8-A146-01	-0.6812	0.2839	-0.8952	0.14	-0.9127
brca_tcga	TCGA-D8-A147-01	14084	0.9261	1561	1334	-0.0336
brca_tcga	TCGA-E2-A10A-01	-0.9799	0.2042	-11688	-0.651	-0.5737
brca_tcga	TCGA-E2-A14O-01	0.173	11527	0.1224	0.9926	-21778
brca_tcga	TCGA-E2-A14R-01	0.7595	0.45	2216	NA	NA
brca_tcga	TCGA-E2-A14T-01	0.2845	0.2172	0.979	0.1895	-0.7529
brca_tcga	TCGA-E2-A14X-01	16349	0.575	14683	14087	12737
brca_tcga	TCGA-E2-A14Z-01	0.9615	-10034	0.4727	-10698	-0.6833
brca_tcga	TCGA-E2-A154-01	-0.1422	0.397	-0.4981	-0.403	-13694
brca_tcga	TCGA-E2-A159-01	15047	-0.706	22241	-11285	0.481
brca_tcga	TCGA-E2-A15D-01	-10808	0.4216	-16149	0.7909	0.2209
brca_tcga	TCGA-E2-A15F-01	-1462	0.2715	-13768	0.0236	-0.3139
brca_tcga	TCGA-E2-A15O-01	-0.9938	2.16	-0.265	0.7354	-0.6971
brca_tcga	TCGA-E2-A15P-01	-0.5282	-0.5974	-0.9862	-0.049	-0.8441
brca_tcga	TCGA-E2-A15R-01	-0.9716	0.1628	-10467	-0.257	-11365
brca_tcga	TCGA-E2-A15S-01	-0.797	12344	0.8265	23071	-0.7563
brca_tcga	TCGA-E2-A15T-01	-0.4464	1782	10167	1064	-0.5804
brca_tcga	TCGA-AR-A1AH-01	11627	-1516	0.9719	-16964	-0.0039
brca_tcga	TCGA-BH-A0BO-01	-0.1676	-11096	-15253	0.0927	-20882
brca_tcga	TCGA-BH-A0C1-01	0.2029	10343	-0.3458	-0.1839	31766
brca_tcga	TCGA-BH-A0DO-01	-0.5939	0.6608	-0.8595	NA	NA
brca_tcga	TCGA-BH-A0DT-01	-0.5161	0.4449	-0.2844	10041	-0.0894
brca_tcga	TCGA-BH-A18F-01	-0.8049	0.1649	0.659	0.1639	-0.0886
brca_tcga	TCGA-BH-A18G-01	0.2159	-0.8846	0.5861	-10273	-11346
brca_tcga	TCGA-BH-A18H-01	0.3634	-0.6835	-0.9335	0.5015	0.3152
brca_tcga	TCGA-BH-A18I-01	-0.333	13635	-0.1116	NA	NA
brca_tcga	TCGA-BH-A18J-01	0.2751	0.3292	0.034	-0.7088	12237
brca_tcga	TCGA-BH-A18K-01	0.6526	0.0731	-0.0189	NA	NA
brca_tcga	TCGA-BH-A18L-01	-0.7922	12903	0.3774	NA	NA
brca_tcga	TCGA-BH-A18M-01	-0.6147	0.4885	-0.5369	0.2144	-0.8494
brca_tcga	TCGA-BH-A18N-01	-0.9071	-0.0137	-14404	NA	NA
brca_tcga	TCGA-BH-A18P-01	-12227	0.638	0.1351	NA	NA
brca_tcga	TCGA-BH-A18Q-01	12466	0.3996	16302	NA	NA
brca_tcga	TCGA-BH-A18R-01	0.9814	0.2627	-0.554	NA	NA
brca_tcga	TCGA-BH-A18S-01	-0.5404	0.6848	-17596	-0.2683	-0.6064
brca_tcga	TCGA-BH-A18T-01	23008	-0.717	0.9269	-10748	0.4135
brca_tcga	TCGA-BH-A18U-01	0.2488	0.0316	0.6448	0.5332	-21443
brca_tcga	TCGA-BH-A18V-01	20658	-0.294	0.1593	NA	NA
brca_tcga	TCGA-C8-A12Y-01	0.8857	0.4032	0.6895	0.2628	-0.4748
brca_tcga	TCGA-C8-A133-01	-0.5141	0.3937	-14169	0.1745	0.2503
brca_tcga	TCGA-E2-A14P-01	15599	-0.0647	18866	0.0927	0.3801
brca_tcga	TCGA-E2-A14Q-01	0.6026	-0.2402	0.3791	-0.4492	-0.8564
brca_tcga	TCGA-E2-A14S-01	-0.4851	12896	0.7142	0.4775	-0.0414
brca_tcga	TCGA-E2-A14V-01	-0.357	0.8805	0.9386	-0.4163	0.2361
brca_tcga	TCGA-E2-A14W-01	0.2923	0.0567	0.1677	-0.6334	-0.721
brca_tcga	TCGA-E2-A14Y-01	2218	-0.469	11839	-0.7374	10352
brca_tcga	TCGA-E2-A150-01	15935	-0.1856	0.8871	-11956	-0.1408
brca_tcga	TCGA-E2-A152-01	-11716	-11175	0.5902	-19106	-0.45
brca_tcga	TCGA-E2-A153-01	-0.6905	-0.1303	-12108	-0.4615	-0.9511
brca_tcga	TCGA-E2-A155-01	-12678	-0.6016	0.2769	-0.5666	-0.4386
brca_tcga	TCGA-E2-A156-01	-0.1997	0.5573	-0.9137	-0.4368	-10042
brca_tcga	TCGA-E2-A158-01	20095	0.4955	14619	0.5847	-0.4173
brca_tcga	TCGA-E2-A15A-01	0.712	0.3434	-0.4371	0.2913	-0.3918
brca_tcga	TCGA-E2-A15C-01	-10197	-16586	-0.7977	-0.6058	-0.4708
brca_tcga	TCGA-E2-A15E-01	-0.326	-0.1269	-0.4963	-0.3484	-0.2645
brca_tcga	TCGA-E2-A15G-01	-0.4304	0.4415	-0.8268	10653	-0.233
brca_tcga	TCGA-E2-A15H-01	0.4448	-0.0039	-0.9049	-0.4319	-0.886
brca_tcga	TCGA-E2-A15L-01	-0.1768	0.1944	-0.2933	-0.0703	-0.1286
brca_tcga	TCGA-E2-A15M-01	-0.6439	0.0754	0.8041	-0.6747	-0.5686
brca_tcga	TCGA-A7-A13D-01	0.5418	-12224	0.6023	-18268	11443
brca_tcga	TCGA-A7-A13E-01	0.8132	0.6786	0.9526	NA	NA
brca_tcga	TCGA-A7-A13F-01	0.1545	-34516	0.36	NA	NA
brca_tcga	TCGA-AR-A1AI-01	0.4717	-0.616	18469	-0.6841	-0.0154
brca_tcga	TCGA-AR-A1AJ-01	10017	-0.9152	10381	-0.126	0.0875
brca_tcga	TCGA-AR-A1AK-01	0.0143	10517	-0.1336	0.2284	-26542
brca_tcga	TCGA-AR-A1AL-01	-1616	-0.153	-0.377	-0.0069	0.4545
brca_tcga	TCGA-AR-A1AN-01	0.104	0.4616	-0.2586	NA	NA
brca_tcga	TCGA-AR-A1AO-01	0.0227	-0.479	0.5948	-15356	-0.1704
brca_tcga	TCGA-AR-A1AP-01	0.133	1163	-0.6129	-0.0551	-0.4325
brca_tcga	TCGA-AR-A1AQ-01	0.9126	0.7264	19264	-0.129	0.1154
brca_tcga	TCGA-AR-A1AS-01	0.593	-0.3377	0.1349	-0.8659	-1277
brca_tcga	TCGA-AR-A1AT-01	0.6142	0.1715	-0.4837	-0.4792	-0.7435
brca_tcga	TCGA-AR-A1AU-01	-0.8908	12201	-0.1696	0.7141	13717
brca_tcga	TCGA-AR-A1AV-01	-0.3248	1054	-0.9716	-0.3895	-14854
brca_tcga	TCGA-AR-A1AW-01	-0.0216	-0.1865	0.4025	-0.0394	0.7467
brca_tcga	TCGA-AR-A1AX-01	0.328	-0.0999	-0.747	-0.1666	14811
brca_tcga	TCGA-AR-A1AY-01	2.29	-0.46	19554	-14689	-0.2538
brca_tcga	TCGA-BH-A0AU-01	-14309	0.3363	-0.4969	0.0051	0.3341
brca_tcga	TCGA-BH-A0AZ-01	-1345	-0.9648	-0.732	0.2981	0.1403
brca_tcga	TCGA-BH-A0B5-01	-0.6392	0.646	0.1912	0.8351	14029
brca_tcga	TCGA-BH-A0BF-01	0.0298	-0.1033	-0.1531	0.0278	-0.0336
brca_tcga	TCGA-BH-A0BS-01	-0.5107	-0.1876	-0.8873	0.3138	-0.8527
brca_tcga	TCGA-BH-A0BT-01	-0.0199	-0.2763	0.1979	-0.3655	10834
brca_tcga	TCGA-BH-A0BZ-01	0.6206	0.0343	0.1459	NA	NA
brca_tcga	TCGA-BH-A0C3-01	0.5103	11578	-0.7809	0.9799	0.0216
brca_tcga	TCGA-BH-A0DD-01	-0.3885	0.6123	0.5201	-0.4977	-0.3595
brca_tcga	TCGA-BH-A0DG-01	0.7464	-0.8332	-0.6634	0.3109	0.5292
brca_tcga	TCGA-BH-A0DI-01	-11834	-0.2736	-0.5523	10001	0.0414
brca_tcga	TCGA-BH-A0DV-01	-13093	0.1608	-11611	0.9517	0.9739
brca_tcga	TCGA-BH-A0H3-01	-1601	0.6981	-11317	NA	NA
brca_tcga	TCGA-BH-A0HA-01	-0.4129	-0.1281	0.1624	NA	NA
brca_tcga	TCGA-E2-A15J-01	11525	12671	-0.9118	20093	-0.2665
brca_tcga	TCGA-E2-A15K-01	0.0007	0.7382	0.8983	-0.5457	-0.645
brca_tcga	TCGA-E2-A1AZ-01	-0.3666	0.0146	12328	-0.6026	-0.0238
brca_tcga	TCGA-E2-A1B0-01	0.8095	-10252	-0.012	-18281	-0.2398
brca_tcga	TCGA-E2-A1B1-01	-0.5116	0.3029	-0.1379	-0.074	0.0334
brca_tcga	TCGA-E2-A1B4-01	0.0965	0.128	-12482	-0.4282	-0.414
brca_tcga	TCGA-E2-A1B5-01	0.8241	0.4439	-0.3511	0.9572	0.509
brca_tcga	TCGA-E2-A1B6-01	20875	0.8341	1321	0.0519	0.8748
brca_tcga	TCGA-E2-A1BC-01	-12951	0.1457	-19862	0.2723	-23334
brca_tcga	TCGA-E2-A1BD-01	-0.3453	-20584	0.6605	-16996	-0.9221
brca_tcga	TCGA-BH-A1ES-06	-0.0115	13839	-14458	0.0517	-0.2886
brca_tcga	TCGA-BH-A1FE-06	-16739	-18203	-0.4756	NA	NA
brca_tcga	TCGA-E2-A15A-06	0.3258	0.4607	0.2147	-0.0693	-13818
brca_tcga	TCGA-BH-A18V-06	18285	-0.216	0.1337	NA	NA
brca_tcga	TCGA-E2-A15K-06	-0.1234	0.7394	-0.1217	0.8645	-10036
brca_tcga	TCGA-E2-A15E-06	0.2208	0.7155	-0.3943	NA	NA
brca_tcga	TCGA-AC-A6IX-06	-0.5371	0.318	-17872	NA	NA
