# Supplementary material for: HMGA1 positively regulates the microtubule-destabilizing protein stathmin promoting motility in TNBC cells and decreasing tumour sensitivity to paclitaxel
Source: Cell Death Dis. 2022 May 3;13(5):429. doi: 10.1038/s41419-022-04843-4 (PMC9065117; doi:10.1038/s41419-022-04843-4)
Supplement: Supplementary file 5 — Supplementary Table 2 [file 41419_2022_4843_MOESM5_ESM.xlsx]

## Sheet: UP_rnaseq
Gene	Cytoband	Mean protein expression(Altered)	Mean protein expression(Unaltered)	Standard deviation of protein expression(Altered)	Standard deviation of protein expression(Unaltered)	p-Value	q-Value
PGR	11q22-q23	-0.59	1.45	1.02	2.14	1.31e-24	1.51e-22
ESR1	6q25.1	-2.47	0.53	1.87	2.06	4.43e-20	2.55e-18
CCNB1	5q12	0.86	-0.24	0.7	0.91	1.05e-19	4.03e-18
GATA3	10p15	-1.06	0.37	1.02	1.03	5.31e-17	1.53e-15
AR	Xq12	-0.72	0.3	0.83	0.8	2.42e-14	5.56e-13
CDK1	10q21.1	0.2	-0.11	0.26	0.32	1.39e-13	2.67e-12
RPS6	9p21	0.2	-0.2	0.36	0.48	2.49e-12	4.09e-11
MAPK9	5q35	-0.2	0.12	0.3	0.34	1.06e-11	1.52e-10
TP53	17p13.1	0.23	-0.26	0.46	0.64	1.72e-11	2.2e-10
ASNS	7q21.3	0.67	-0.04	0.7	0.56	1.92e-11	2.2e-10
INPP4B	4q31.21	-0.38	0.22	0.6	0.71	1.32e-10	1.38e-09
CCNE1	19q12	0.69	0.04	0.68	0.42	1.47e-10	1.4e-09
EEF2	19p13.3	0.08	-0.08	0.15	0.27	2.24e-10	1.98e-09
EIF4EBP1_PS65	NaN	0.2	-0.01	0.21	0.28	1.02e-09	8.37e-09
CAV1	7q31.1	-0.56	0.4	1.03	1.31	2.04e-09	1.56e-08
COL6A1	21q22.3	-0.28	0.41	0.67	1.31	2.36e-09	1.7e-08
PARK7	1p36.23	-0.15	0.18	0.37	0.41	6.11e-09	4.13e-08
PRKAA1	5p12	-0.12	0.04	0.18	0.29	6.72e-09	4.29e-08
SYK	9q22	0.53	0.04	0.6	0.68	2.78e-08	1.68e-07
CHEK2	22q12.1	0.28	-0.05	0.4	0.44	3.18e-08	1.83e-07
CDH3	16q22.1	0.38	0.02	0.46	0.37	5.69e-08	3.12e-07
BCL2	18q21.3	-0.33	0.47	1.02	0.96	7.36e-08	3.85e-07
CCND1	11q13	-0.22	0.16	0.49	0.53	1.45e-07	7.23e-07
PECAM1	17q23.3	-0.06	-0.28	0.21	0.62	4.82e-07	2.31e-06
SCD	10q24.31	-0.18	-0.87	0.88	1.75	3.592e-06	1.652e-05
SMAD3	15q22.33	-0.1	0.05	0.23	0.23	3.871e-06	1.712e-05
IGFBP2	2q35	-0.21	0.43	1.01	0.94	9.088e-06	3.737e-05
NOTCH1	9q34.3	0.24	0.07	0.28	0.25	9.099e-06	3.737e-05
EEF2K	16p12.2	-0.24	0.01	0.39	0.47	1.719e-05	6.818e-05
CASP7	10q25	0.47	0	0.86	0.7	6.789e-05	0.0002602
MAPK8_PT183	NaN	-0.14	0.06	0.35	0.4	0.0001095	0.0004062
EIF4EBP1_PT70	NaN	0.16	0.04	0.22	0.26	0.0002008	0.0007216
CHEK1	11q24.2	0.14	0.01	0.25	0.22	0.00024	0.0008365
PEA15	1q21.1	-0.07	0.06	0.24	0.3	0.0003061	0.0009868
MRE11A	11q21	-0.04	-0.16	0.19	0.38	0.0003087	0.0009868
MYC	8q24.21	0.1	-0.04	0.28	0.32	0.0003089	0.0009868
STMN1	1p36.11	0.07	-0.05	0.24	0.33	0.0003452	0.001073
PDCD4	10q24	0.15	-0.32	0.85	1.33	0.0003648	0.001104
ERBB3	12q13	-0.09	0.1	0.36	0.43	0.0003973	0.001171
ANLN	7p15-p14	0.04	-0.05	0.17	0.25	0.0006635	0.001908
IRS1	2q36	-0.09	0.04	0.29	0.29	0.001434	0.004023
EGFR	7p12	0.38	0.08	0.77	0.38	0.002852	0.007809
MAPK14	6p21.3-p21.2	-0.07	0.04	0.25	0.31	0.003236	0.008654
EIF4EBP1_PT37	NaN	0.34	0.1	0.57	0.65	0.003859	0.0101
BCL2L11	2q13	-0.08	0.12	0.52	0.5	0.004928	0.0123
KDR	4q11-q12	-0.22	0.05	0.67	0.75	0.004958	0.0123
EIF4EBP1	8p12	0.29	0.05	0.63	0.54	0.005007	0.0123
KIT	4q12	0.53	0.17	1.04	0.72	0.008058	0.0193
RAD50	5q31	-0.04	0.03	0.22	0.23	0.009221	0.0216
BAK1	6p21.3	0.04	0.13	0.22	0.32	0.009683	0.0219
PRKAA1_PT172	NaN	-0.07	0.12	0.51	0.55	0.009729	0.0219
DVL3	3q27	0.03	-0.09	0.34	0.31	0.0102	0.0225
BECN1	17q21	-0.09	-0.17	0.21	0.33	0.0129	0.0279
XRCC5	2q35	0.13	-0.01	0.4	0.41	0.0138	0.0294
RAF1	3p25	0.09	-0.02	0.32	0.28	0.0146	0.0304
ARID1A	1p35.3	0.05	-0.04	0.28	0.23	0.0169	0.0348
RBM3	Xp11.2	-0.1	0.06	0.48	0.51	0.0182	0.0366
LCK	1p34.3	0.28	0.12	0.52	0.53	0.0186	0.0369
CTNNB1	3p21	0.2	0	0.61	0.69	0.0197	0.0384
ACACA	17q21	-0.08	0.16	0.75	0.81	0.0209	0.0401
TP53BP1	15q15-q21	-0.12	0.05	0.55	0.54	0.0272	0.0513
PTEN	10q23.3	-0.04	0.09	0.43	0.46	0.0314	0.0582
ARAF_PS299	NaN	0.07	-0.01	0.3	0.28	0.0368	0.066
TSC2	16p13.3	-0.09	0.03	0.4	0.43	0.0372	0.066
GSK3A	19q13.2	0.1	-0.02	0.43	0.47	0.0379	0.066
GSK3B	3q13.3	0.1	-0.02	0.43	0.47	0.0379	0.066
TGM2	20q12	0.08	-0.01	0.3	0.32	0.0393	0.0675
CDKN1B	12p13.1-p12	-0.04	0.07	0.42	0.4	0.0445	0.0753
AKT1	14q32.32	-0.16	-0.04	0.45	0.48	0.0582	0.0943
AKT2	19q13.1-q13.2	-0.16	-0.04	0.45	0.48	0.0582	0.0943
AKT3	1q44	-0.16	-0.04	0.45	0.48	0.0582	0.0943
ANXA1	9q21.13	0.36	0.16	0.81	0.73	0.0639	0.102
ERBB2	17q12	-0.04	0.21	1.04	0.98	0.0772	0.122
YWHAE	17p13.3	0.02	0.06	0.19	0.23	0.0838	0.13
FN1	2q34	-0.14	0.07	0.93	1.08	0.0989	0.152
KRAS	12p12.1	0.01	0.06	0.2	0.29	0.11	0.166
ATM	11q22-q23	0.09	-0.03	0.6	0.53	0.117	0.174
GAB2	11q14.1	0.28	0.13	0.74	0.69	0.13	0.191
BAD_PS112	NaN	0.03	0.09	0.3	0.35	0.152	0.219
CTNNA1	5q31.2	-0.14	-0.18	0.19	0.42	0.152	0.219
STK11	19p13.3	-0.09	-0.06	0.17	0.2	0.179	0.254
SRC	20q12-q13	0.11	0.06	0.3	0.32	0.186	0.261
ERRFI1	1p36	0.1	0.07	0.21	0.22	0.214	0.296
BCL2L1	20q11.21	-0.01	0.02	0.17	0.2	0.218	0.298
PRKCA	17q22-q23.2	0.06	0.02	0.24	0.25	0.222	0.299
XRCC1	19q13.2	0.03	0.06	0.2	0.18	0.224	0.299
MAP2K1	15q22.1-q22.33	0.09	0.16	0.42	0.39	0.242	0.319
FOXO3	6q21	0.07	0.04	0.23	0.29	0.248	0.324
BAX	19q13.3-q13.4	0	0.05	0.27	0.35	0.258	0.334
YBX1	1p34	0	-0.05	0.32	0.33	0.269	0.343
PXN	12q24.31	0	0.06	0.38	0.35	0.279	0.353
CLDN7	17p13.1	-0.01	0.12	0.94	0.87	0.299	0.373
ACACA_PS79	NaN	0.09	0.19	0.75	0.74	0.312	0.382
ACACB_PS79	NaN	0.09	0.19	0.75	0.74	0.312	0.382
CDH2	18q11.2	-0.01	0.03	0.29	0.31	0.315	0.382
SERPINE1	7q22.1	0.2	0.09	0.84	0.72	0.337	0.402
ITGA2	5q11.2	-0.05	-0.01	0.28	0.33	0.339	0.402
PRKCD_PS664	NaN	-0.07	-0.09	0.15	0.23	0.361	0.423
SMAD4	18q21.1	0.06	0.09	0.21	0.26	0.396	0.46
CDH1	16q22.1	-0.13	-0.2	0.65	1.06	0.484	0.554
BID	22q11.1	0.03	0.06	0.23	0.31	0.487	0.554
SMAD1	4q31	-0.02	0.01	0.38	0.25	0.509	0.574
MTOR	1p36.2	-0.03	0.02	0.48	0.59	0.527	0.589
PCNA	20pter-p12	0.07	0.06	0.28	0.27	0.64	0.708
STAT5A	17q11.2	0.24	0.2	0.81	0.67	0.679	0.743
AKT1_PS473	NaN	0.33	0.28	0.84	0.81	0.688	0.746
XBP1	22q12.1|22q12	-0.04	-0.06	0.27	0.38	0.71	0.763
PRDX1	1p34.1	0	-0.02	0.39	0.34	0.722	0.769
EIF4E	4q23	0.06	0.04	0.32	0.25	0.765	0.807
HSPA1A	6p21.3	0.15	0.18	0.92	1.03	0.803	0.84
MAPK1	22q11.21	0.03	0.05	0.54	0.51	0.812	0.841
PIK3CA	3q26.3	0	0	0.25	0.28	0.873	0.896
BRAF	7q34	0	0	0.5	0.62	0.946	0.951
NF2	22q12.2	0.05	0.05	0.21	0.27	0.95	0.951
RPS6KB1	17q23.1	0.03	0.03	0.67	0.64	0.951	0.951

## Sheet: UP_microarray
Gene	Cytoband	Mean protein expression(Altered)	Mean protein expression(Unaltered)	Standard deviation of protein expression(Altered)	Standard deviation of protein expression(Unaltered)	p-Value	q-Value
PGR	11q22-q23	-0.4	1.51	1.26	2.14	8.62e-21	6.45e-19
ESR1	6q25.1	-2.15	0.61	1.99	2.04	1.12e-20	6.45e-19
CCNB1	5q12	0.74	-0.27	0.75	0.91	4.96e-19	1.9e-17
GATA3	10p15	-0.91	0.4	1.04	1.02	4.4e-18	1.27e-16
RPS6	9p21	0.18	-0.22	0.34	0.48	2.45e-15	5.64e-14
INPP4B	4q31.21	-0.37	0.25	0.57	0.71	2.62e-14	4.96e-13
BCL2	18q21.3	-0.43	0.54	0.91	0.94	3.02e-14	4.96e-13
CAV1	7q31.1	-0.58	0.45	0.99	1.31	5.48e-13	7.88e-12
SMAD3	15q22.33	-0.12	0.06	0.18	0.24	3.16e-12	4.04e-11
ASNS	7q21.3	0.56	-0.05	0.71	0.55	5.55e-11	6.38e-10
AR	Xq12	-0.53	0.3	0.98	0.77	8.81e-11	9.21e-10
MAPK9	5q35	-0.16	0.12	0.33	0.34	1.66e-10	1.59e-09
CDK1	10q21.1	0.13	-0.11	0.27	0.33	3.19e-10	2.82e-09
CCND1	11q13	-0.21	0.18	0.47	0.53	5.69e-10	4.68e-09
CHEK2	22q12.1	0.28	-0.06	0.41	0.44	6.42e-10	4.92e-09
COL6A1	21q22.3	-0.26	0.44	0.78	1.31	2.55e-09	1.83e-08
CCNE1	19q12	0.55	0.04	0.67	0.43	3.16e-09	2.14e-08
EEF2	19p13.3	0.07	-0.09	0.21	0.26	1.13e-08	7.22e-08
CDH3	16q22.1	0.35	0.01	0.51	0.35	1.16e-07	6.99e-07
EIF4EBP1_PS65	NaN	0.17	-0.01	0.26	0.27	1.23e-07	7.09e-07
SYK	9q22	0.49	0.02	0.68	0.66	1.35e-07	7.38e-07
TP53	17p13.1	0.12	-0.26	0.56	0.63	2.96e-07	1.545e-06
IRS1	2q36	-0.12	0.06	0.26	0.3	4.04e-07	2.018e-06
MAPK8_PT183	NaN	-0.15	0.07	0.33	0.4	1.521e-06	7.29e-06
NOTCH1	9q34.3	0.23	0.06	0.3	0.24	3.137e-06	1.443e-05
PARK7	1p36.23	-0.09	0.18	0.45	0.4	3.722e-06	1.646e-05
ERBB3	12q13	-0.09	0.11	0.35	0.43	2.116e-05	9.012e-05
PECAM1	17q23.3	-0.09	-0.29	0.26	0.63	2.902e-05	0.0001192
IGFBP2	2q35	-0.1	0.43	1.06	0.93	4.942e-05	0.000196
SCD	10q24.31	-0.25	-0.89	1.11	1.75	6.946e-05	0.0002663
EIF4EBP1_PT70	NaN	0.14	0.03	0.22	0.26	0.0001601	0.000594
BCL2L11	2q13	-0.1	0.14	0.5	0.5	0.0001687	0.0006063
DVL3	3q27	0.04	-0.1	0.27	0.32	0.0001832	0.0006384
PDCD4	10q24	0.15	-0.34	0.98	1.33	0.0002718	0.0009195
RAD50	5q31	-0.07	0.04	0.25	0.22	0.000305	0.001002
EIF4EBP1	8p12	0.28	0.04	0.56	0.55	0.0006784	0.002167
CDKN1B	12p13.1-p12	-0.07	0.09	0.37	0.41	0.001027	0.003193
KDR	4q11-q12	-0.2	0.05	0.56	0.77	0.00107	0.003238
EEF2K	16p12.2	-0.17	0	0.41	0.48	0.001122	0.003307
EGFR	7p12	0.35	0.07	0.77	0.35	0.001998	0.005743
CASP7	10q25	0.33	0.01	0.87	0.7	0.002291	0.006426
XRCC5	2q35	0.14	-0.02	0.41	0.4	0.003075	0.008419
MYC	8q24.21	0.07	-0.04	0.31	0.32	0.003163	0.00846
BAK1	6p21.3	0.04	0.13	0.21	0.32	0.003984	0.0104
CDH2	18q11.2	-0.05	0.04	0.26	0.32	0.004223	0.0108
KIT	4q12	0.49	0.16	0.98	0.72	0.004516	0.0113
CHEK1	11q24.2	0.1	0.01	0.25	0.22	0.004666	0.0114
PRKAA1	5p12	-0.05	0.04	0.23	0.29	0.005152	0.0123
GSK3A	19q13.2	0.12	-0.03	0.42	0.47	0.005455	0.0125
GSK3B	3q13.3	0.12	-0.03	0.42	0.47	0.005455	0.0125
EIF4EBP1_PT37	NaN	0.29	0.1	0.54	0.66	0.007909	0.0178
XRCC1	19q13.2	0.01	0.07	0.18	0.19	0.008293	0.0183
ARAF_PS299	NaN	0.08	-0.02	0.31	0.27	0.009008	0.0195
YWHAE	17p13.3	0	0.07	0.19	0.24	0.0104	0.0222
RAF1	3p25	0.08	-0.02	0.33	0.28	0.0129	0.0265
PEA15	1q21.1	-0.03	0.06	0.27	0.3	0.0129	0.0265
CTNNB1	3p21	0.2	0	0.66	0.69	0.0142	0.0287
BID	22q11.1	0	0.07	0.22	0.31	0.0186	0.0369
TGM2	20q12	0.08	-0.01	0.34	0.32	0.0203	0.0396
BECN1	17q21	-0.11	-0.16	0.16	0.34	0.0248	0.0475
MAP2K1	15q22.1-q22.33	0.05	0.17	0.46	0.37	0.0253	0.0476
ANLN	7p15-p14	0	-0.05	0.14	0.26	0.0298	0.0553
BCL2L1	20q11.21	-0.02	0.02	0.14	0.2	0.0392	0.0715
ARID1A	1p35.3	0.02	-0.04	0.27	0.23	0.0418	0.0752
KRAS	12p12.1	0.01	0.06	0.2	0.29	0.0436	0.0771
RPS6KB1	17q23.1	0.16	-0.01	0.67	0.63	0.0467	0.081
HSPA1A	6p21.3	-0.01	0.22	0.88	1.04	0.0472	0.081
NF2	22q12.2	0.1	0.04	0.25	0.26	0.0601	0.102
MRE11A	11q21	-0.09	-0.15	0.22	0.39	0.064	0.107
STMN1	1p36.11	0.01	-0.04	0.22	0.34	0.079	0.13
EIF4E	4q23	0.1	0.03	0.31	0.25	0.083	0.134
GAB2	11q14.1	0.27	0.12	0.74	0.68	0.1	0.16
AKT1	14q32.32	-0.13	-0.04	0.5	0.46	0.129	0.198
AKT2	19q13.1-q13.2	-0.13	-0.04	0.5	0.46	0.129	0.198
AKT3	1q44	-0.13	-0.04	0.5	0.46	0.129	0.198
FN1	2q34	-0.11	0.08	0.97	1.08	0.131	0.198
XBP1	22q12.1|22q12	-0.09	-0.04	0.21	0.39	0.14	0.209
TP53BP1	15q15-q21	-0.05	0.04	0.53	0.55	0.156	0.23
MAPK14	6p21.3-p21.2	-0.02	0.03	0.26	0.32	0.159	0.231
LCK	1p34.3	0.22	0.12	0.53	0.53	0.164	0.236
PRDX1	1p34.1	0.04	-0.03	0.38	0.34	0.174	0.247
PRKAA1_PT172	NaN	0.02	0.11	0.52	0.55	0.179	0.251
SMAD4	18q21.1	0.06	0.09	0.2	0.26	0.235	0.326
PRKCA	17q22-q23.2	0.06	0.02	0.3	0.23	0.253	0.347
BAX	19q13.3-q13.4	0.01	0.05	0.29	0.34	0.26	0.349
PXN	12q24.31	0.01	0.06	0.43	0.33	0.261	0.349
TSC2	16p13.3	-0.04	0.02	0.44	0.42	0.27	0.356
BAD_PS112	NaN	0.05	0.09	0.3	0.35	0.275	0.36
RBM3	Xp11.2	-0.02	0.04	0.49	0.51	0.286	0.369
SRC	20q12-q13	0.1	0.06	0.34	0.31	0.313	0.399
ATM	11q22-q23	0.04	-0.03	0.61	0.52	0.328	0.415
YBX1	1p34	-0.01	-0.05	0.31	0.33	0.354	0.442
CTNNA1	5q31.2	-0.15	-0.18	0.29	0.42	0.364	0.45
ANXA1	9q21.13	0.26	0.17	0.82	0.73	0.393	0.48
SMAD1	4q31	0.04	0	0.37	0.24	0.404	0.489
PIK3CA	3q26.3	0.03	0	0.43	0.22	0.425	0.509
ACACA	17q21	0.07	0.14	0.69	0.83	0.438	0.519
ERRFI1	1p36	0.09	0.07	0.21	0.22	0.446	0.523
CDH1	16q22.1	-0.12	-0.2	0.88	1.04	0.494	0.569
FOXO3	6q21	0.06	0.04	0.22	0.29	0.495	0.569
MAPK1	22q11.21	0.01	0.05	0.61	0.48	0.556	0.633
ERBB2	17q12	0.23	0.15	1.28	0.91	0.59	0.664
STK11	19p13.3	-0.08	-0.06	0.16	0.21	0.594	0.664
BRAF	7q34	0.02	-0.01	0.5	0.62	0.635	0.702
PRKCD_PS664	NaN	-0.08	-0.09	0.18	0.23	0.644	0.705
STAT5A	17q11.2	0.23	0.2	0.81	0.66	0.689	0.747
MTOR	1p36.2	0.03	0	0.5	0.59	0.71	0.763
ACACA_PS79	NaN	0.19	0.17	0.65	0.76	0.75	0.792
ACACB_PS79	NaN	0.19	0.17	0.65	0.76	0.75	0.792
PCNA	20pter-p12	0.05	0.06	0.26	0.27	0.829	0.867
AKT1_PS473	NaN	0.27	0.29	0.76	0.82	0.84	0.87
PTEN	10q23.3	0.07	0.07	0.42	0.47	0.961	0.987
ITGA2	5q11.2	-0.02	-0.02	0.3	0.32	0.977	0.994
SERPINE1	7q22.1	0.11	0.11	0.81	0.73	0.992	0.998
CLDN7	17p13.1	0.1	0.1	0.92	0.88	0.998	0.998

## Sheet: DW_rnaseq
Gene	Cytoband	Mean protein expression(Altered)	Mean protein expression(Unaltered)	Standard deviation of protein expression(Altered)	Standard deviation of protein expression(Unaltered)	p-Value	q-Value
CTNNB1	3p21	0.49	0.03	0	0.69	5.16e-34	5.93e-32
CDK1	10q21.1	-0.29	-0.06	0.01	0.33	3.44e-32	1.98e-30
PGR	11q22-q23	-0.5	1.13	0.05	2.14	3.5e-25	1.34e-23
PRKCA	17q22-q23.2	-0.05	0.03	0	0.25	4.15e-09	1.19e-07
SYK	9q22	-0.46	0.12	0.06	0.69	0.00189	0.0435
ACACA_PS79	NaN	-0.3	0.18	0.06	0.74	0.002789	0.0458
ACACB_PS79	NaN	-0.3	0.18	0.06	0.74	0.002789	0.0458
ERBB2	17q12	0	0.17	0.03	0.99	0.003403	0.0489
CDH1	16q22.1	0.6	-0.19	0.1	1.01	0.0105	0.134
MAPK14	6p21.3-p21.2	-0.66	0.03	0.06	0.3	0.0228	0.263
BRAF	7q34	0.95	-0.01	0.11	0.6	0.0298	0.306
SMAD4	18q21.1	0.66	0.08	0.06	0.25	0.0319	0.306
YBX1	1p34	-0.29	-0.04	0.05	0.33	0.0389	0.344
BCL2L1	20q11.21	-0.04	0.01	0.02	0.19	0.0529	0.433
ESR1	6q25.1	2.4	0.04	0.45	2.31	0.0565	0.433
CLDN7	17p13.1	1.13	0.09	0.21	0.88	0.0682	0.457
XBP1	22q12.1|22q12	0.19	-0.05	0.06	0.36	0.0718	0.457
BCL2L11	2q13	0.48	0.09	0.09	0.51	0.0723	0.457
CDH3	16q22.1	-0.71	0.08	0.15	0.4	0.0756	0.457
NOTCH1	9q34.3	0	0.09	0.03	0.27	0.0805	0.461
PIK3CA	3q26.3	-0.15	0	0.05	0.28	0.0841	0.461
RPS6KB1	17q23.1	-0.32	0.03	0.11	0.64	0.0962	0.503
ERBB3	12q13	0.29	0.07	0.08	0.43	0.122	0.61
FOXO3	6q21	0.11	0.04	0.03	0.28	0.135	0.629
EEF2	19p13.3	-0.64	-0.05	0.18	0.26	0.137	0.629
EIF4E	4q23	0.16	0.04	0.05	0.26	0.147	0.649
ASNS	7q21.3	-0.37	0.07	0.18	0.64	0.158	0.675
GATA3	10p15	1.6	0.13	0.61	1.15	0.176	0.724
PCNA	20pter-p12	0.21	0.06	0.07	0.27	0.19	0.754
KDR	4q11-q12	0.49	0	0.26	0.74	0.22	0.789
DVL3	3q27	-0.48	-0.07	0.23	0.31	0.235	0.789
CTNNA1	5q31.2	0.36	-0.18	0.3	0.4	0.237	0.789
PXN	12q24.31	-0.6	0.05	0.37	0.35	0.244	0.789
GSK3A	19q13.2	-0.49	0	0.29	0.46	0.251	0.789
GSK3B	3q13.3	-0.49	0	0.29	0.46	0.251	0.789
HSPA1A	6p21.3	0.66	0.17	0.32	1.02	0.263	0.789
SMAD3	15q22.33	0.22	0.03	0.13	0.24	0.27	0.789
CCNB1	5q12	-0.92	-0.06	0.57	0.96	0.275	0.789
EGFR	7p12	-0.14	0.13	0.19	0.48	0.278	0.789
ANXA1	9q21.13	-0.55	0.19	0.5	0.75	0.281	0.789
CCNE1	19q12	-0.1	0.15	0.18	0.52	0.299	0.789
CASP7	10q25	-0.34	0.07	0.31	0.75	0.302	0.789
ERRFI1	1p36	0.4	0.07	0.24	0.22	0.305	0.789
LCK	1p34.3	-0.21	0.14	0.27	0.53	0.305	0.789
EIF4EBP1_PT70	NaN	-0.05	0.06	0.08	0.26	0.309	0.789
RAF1	3p25	-0.26	0	0.21	0.29	0.32	0.79
FN1	2q34	0.85	0.04	0.64	1.06	0.323	0.79
INPP4B	4q31.21	0.6	0.13	0.39	0.73	0.33	0.79
MTOR	1p36.2	-0.14	0.01	0.14	0.57	0.367	0.791
KIT	4q12	-0.11	0.23	0.32	0.79	0.369	0.791
MAPK8_PT183	NaN	0.19	0.02	0.16	0.4	0.38	0.791
ACACA	17q21	-0.3	0.12	0.41	0.81	0.385	0.791
XRCC1	19q13.2	0.16	0.06	0.1	0.19	0.388	0.791
YWHAE	17p13.3	0.23	0.05	0.18	0.23	0.398	0.791
CAV1	7q31.1	-0.2	0.25	0.49	1.32	0.416	0.791
BCL2	18q21.3	1.1	0.34	0.84	1.01	0.418	0.791
STAT5A	17q11.2	0.03	0.2	0.21	0.69	0.427	0.791
STMN1	1p36.11	0.09	-0.03	0.14	0.32	0.428	0.791
ANLN	7p15-p14	0.3	-0.04	0.39	0.24	0.431	0.791
PTEN	10q23.3	-0.77	0.07	1.01	0.45	0.447	0.791
XRCC5	2q35	-0.43	0.01	0.54	0.41	0.447	0.791
ITGA2	5q11.2	0.13	-0.02	0.18	0.32	0.449	0.791
PRKAA1_PT172	NaN	-0.06	0.09	0.18	0.55	0.452	0.791
PARK7	1p36.23	0.29	0.12	0.2	0.42	0.452	0.791
ATM	11q22-q23	-0.37	-0.01	0.45	0.54	0.459	0.791
RPS6	9p21	-0.43	-0.14	0.37	0.48	0.463	0.791
IGFBP2	2q35	0.14	0.33	0.24	0.98	0.467	0.791
SRC	20q12-q13	-0.22	0.07	0.38	0.32	0.473	0.791
BECN1	17q21	0.07	-0.15	0.29	0.32	0.48	0.791
EIF4EBP1_PT37	NaN	0.62	0.14	0.66	0.64	0.49	0.791
CHEK2	22q12.1	-0.29	0.01	0.43	0.45	0.503	0.791
CCND1	11q13	0.64	0.1	0.77	0.54	0.504	0.791
TGM2	20q12	-0.14	0.01	0.21	0.32	0.511	0.791
PRKCD_PS664	NaN	0	-0.08	0.12	0.22	0.516	0.791
PECAM1	17q23.3	0.07	-0.25	0.47	0.58	0.516	0.791
ARID1A	1p35.3	-0.18	-0.03	0.24	0.24	0.534	0.808
MRE11A	11q21	-0.05	-0.14	0.17	0.36	0.599	0.894
STK11	19p13.3	-0.14	-0.07	0.14	0.2	0.616	0.894
EIF4EBP1	8p12	-0.08	0.09	0.37	0.56	0.629	0.894
EIF4EBP1_PS65	NaN	-0.02	0.03	0.11	0.28	0.633	0.894
ARAF_PS299	NaN	-0.17	0	0.39	0.28	0.641	0.894
TP53	17p13.1	0.07	-0.18	0.59	0.64	0.647	0.894
IRS1	2q36	0.12	0.02	0.22	0.3	0.654	0.894
KRAS	12p12.1	0.17	0.05	0.29	0.28	0.671	0.894
RAD50	5q31	-0.01	0.02	0.09	0.23	0.68	0.894
CDH2	18q11.2	0.14	0.02	0.3	0.31	0.683	0.894
AR	Xq12	-0.14	0.14	0.79	0.88	0.707	0.894
TSC2	16p13.3	-0.17	0.01	0.54	0.43	0.713	0.894
GAB2	11q14.1	0.05	0.15	0.31	0.7	0.717	0.894
AKT1	14q32.32	-0.41	-0.06	1.04	0.47	0.719	0.894
AKT2	19q13.1-q13.2	-0.41	-0.06	1.04	0.47	0.719	0.894
AKT3	1q44	-0.41	-0.06	1.04	0.47	0.719	0.894
BAX	19q13.3-q13.4	-0.02	0.04	0.18	0.34	0.73	0.894
MAPK9	5q35	-0.07	0.07	0.44	0.36	0.732	0.894
BAK1	6p21.3	0.16	0.11	0.16	0.31	0.739	0.894
CHEK1	11q24.2	0.08	0.03	0.19	0.23	0.768	0.911
TP53BP1	15q15-q21	-0.26	0.02	1.06	0.54	0.772	0.911
PRKAA1	5p12	0.01	0.02	0.02	0.28	0.784	0.911
PRDX1	1p34.1	-0.15	-0.01	0.54	0.35	0.784	0.911
AKT1_PS473	NaN	0.52	0.29	1.08	0.81	0.809	0.924
NF2	22q12.2	0.13	0.05	0.35	0.26	0.812	0.924
BAD_PS112	NaN	0.16	0.08	0.41	0.34	0.825	0.93
MYC	8q24.21	0	-0.02	0.14	0.32	0.846	0.93
SMAD1	4q31	0.04	0.01	0.2	0.27	0.851	0.93
BID	22q11.1	0.05	0.05	0.05	0.3	0.854	0.93
COL6A1	21q22.3	0.54	0.29	1.61	1.26	0.865	0.93
EEF2K	16p12.2	0.07	-0.03	0.73	0.47	0.87	0.93
CDKN1B	12p13.1-p12	-0.07	0.06	0.91	0.41	0.873	0.93
PEA15	1q21.1	0.02	0.04	0.14	0.3	0.883	0.932
SERPINE1	7q22.1	0.19	0.11	0.93	0.74	0.924	0.958
MAP2K1	15q22.1-q22.33	0.13	0.15	0.2	0.39	0.925	0.958
PDCD4	10q24	-0.28	-0.24	1.2	1.28	0.974	0.988
RBM3	Xp11.2	0.04	0.03	0.67	0.51	0.984	0.988
SCD	10q24.31	-0.74	-0.76	1.44	1.67	0.987	0.988
MAPK1	22q11.21	0.05	0.04	0.49	0.51	0.988	0.988

## Sheet: DW_microarray
Gene	Cytoband	Mean protein expression(Altered)	Mean protein expression(Unaltered)	Standard deviation of protein expression(Altered)	Standard deviation of protein expression(Unaltered)	p-Value	q-Value
CCNB1	5q12	-0.85	0.04	0.75	0.94	3.48e-10	4e-08
SYK	9q22	-0.35	0.18	0.52	0.68	2.15e-08	1.239e-06
ASNS	7q21.3	-0.29	0.12	0.4	0.65	4.16e-08	1.594e-06
CASP7	10q25	-0.25	0.12	0.38	0.78	4.7e-07	1.351e-05
RPS6	9p21	-0.47	-0.09	0.44	0.47	1.108e-06	2.548e-05
CDK1	10q21.1	-0.28	-0.03	0.32	0.32	9.495e-06	0.000182
ESR1	6q25.1	1.12	-0.08	1.66	2.35	3.187e-05	0.0005236
CHEK2	22q12.1	-0.22	0.03	0.35	0.46	3.855e-05	0.0005542
PARK7	1p36.23	0.35	0.1	0.37	0.42	5.746e-05	0.0007342
BCL2	18q21.3	0.81	0.28	0.82	1.02	0.0001291	0.001485
EEF2	19p13.3	-0.21	-0.04	0.3	0.25	0.0003554	0.003418
RAD50	5q31	0.12	0.01	0.19	0.23	0.0003566	0.003418
CCNE1	19q12	-0.01	0.17	0.29	0.54	0.0006109	0.005405
PEA15	1q21.1	0.2	0.02	0.33	0.29	0.0009455	0.007766
GATA3	10p15	0.58	0.08	0.91	1.17	0.001203	0.009223
INPP4B	4q31.21	0.45	0.09	0.73	0.72	0.002147	0.0146
CAV1	7q31.1	0.85	0.17	1.39	1.29	0.002154	0.0146
ATM	11q22-q23	-0.21	0.01	0.44	0.55	0.002444	0.0156
YWHAE	17p13.3	0.15	0.04	0.24	0.23	0.003831	0.0232
PGR	11q22-q23	1.96	1.01	2.04	2.13	0.004372	0.0245
BCL2L1	20q11.21	0.09	0	0.21	0.19	0.004662	0.0245
CDH3	16q22.1	-0.05	0.09	0.32	0.41	0.004954	0.0245
MAPK8_PT183	NaN	0.19	0	0.41	0.39	0.005009	0.0245
SMAD3	15q22.33	0.13	0.01	0.27	0.23	0.005108	0.0245
SCD	10q24.31	-1.5	-0.66	1.9	1.61	0.005839	0.0269
CCND1	11q13	0.32	0.08	0.55	0.53	0.006675	0.0295
RAF1	3p25	-0.11	0.01	0.29	0.29	0.006934	0.0295
TP53	17p13.1	-0.44	-0.15	0.7	0.62	0.008876	0.0365
PRKAA1	5p12	0.11	0.01	0.25	0.28	0.0118	0.0459
EIF4EBP1_PS65	NaN	-0.05	0.04	0.22	0.28	0.012	0.0459
KDR	4q11-q12	0.27	-0.03	0.77	0.73	0.0141	0.0522
ARID1A	1p35.3	-0.11	-0.02	0.25	0.24	0.0147	0.053
SMAD4	18q21.1	0.19	0.07	0.33	0.24	0.0177	0.0618
EIF4E	4q23	0.15	0.03	0.32	0.25	0.0198	0.0668
XRCC5	2q35	-0.13	0.03	0.44	0.4	0.0213	0.0699
PECAM1	17q23.3	-0.49	-0.22	0.78	0.54	0.0233	0.0743
ERRFI1	1p36	0.15	0.06	0.24	0.21	0.0257	0.0799
AKT1	14q32.32	-0.21	-0.04	0.5	0.47	0.0288	0.0829
AKT2	19q13.1-q13.2	-0.21	-0.04	0.5	0.47	0.0288	0.0829
AKT3	1q44	-0.21	-0.04	0.5	0.47	0.0288	0.0829
MYC	8q24.21	-0.11	-0.01	0.31	0.32	0.0318	0.0876
COL6A1	21q22.3	0.73	0.24	1.46	1.22	0.032	0.0876
RPS6KB1	17q23.1	-0.16	0.05	0.64	0.64	0.0345	0.0923
BID	22q11.1	0.15	0.04	0.33	0.29	0.0398	0.104
IRS1	2q36	0.11	0.01	0.31	0.29	0.0418	0.105
CDH2	18q11.2	0.12	0.01	0.35	0.3	0.0419	0.105
AR	Xq12	0.33	0.11	0.69	0.9	0.0472	0.113
BAK1	6p21.3	0.21	0.1	0.35	0.3	0.0473	0.113
PDCD4	10q24	-0.62	-0.19	1.51	1.24	0.0687	0.161
ERBB2	17q12	0	0.19	0.61	1.03	0.0705	0.162
BCL2L11	2q13	0.22	0.08	0.5	0.51	0.0756	0.171
TGM2	20q12	-0.08	0.02	0.35	0.32	0.0794	0.175
DVL3	3q27	-0.16	-0.06	0.37	0.31	0.0805	0.175
BECN1	17q21	-0.25	-0.14	0.4	0.3	0.084	0.179
LCK	1p34.3	0.03	0.16	0.45	0.54	0.0891	0.186
YBX1	1p34	-0.13	-0.03	0.4	0.32	0.0947	0.191
FOXO3	6q21	0.1	0.03	0.27	0.28	0.0947	0.191
TSC2	16p13.3	-0.1	0.03	0.51	0.42	0.101	0.2
NOTCH1	9q34.3	0.03	0.1	0.26	0.26	0.107	0.209
BAX	19q13.3-q13.4	0.12	0.03	0.38	0.33	0.112	0.215
MAPK9	5q35	0.14	0.06	0.3	0.36	0.114	0.216
FN1	2q34	0.28	0.01	1.13	1.04	0.118	0.219
PTEN	10q23.3	-0.05	0.08	0.55	0.44	0.121	0.221
EGFR	7p12	0.06	0.14	0.32	0.5	0.161	0.289
PXN	12q24.31	-0.02	0.06	0.41	0.35	0.179	0.318
GAB2	11q14.1	0.01	0.17	0.78	0.68	0.184	0.321
EIF4EBP1_PT70	NaN	0.01	0.06	0.26	0.26	0.194	0.332
PRKAA1_PT172	NaN	0.19	0.07	0.59	0.54	0.204	0.345
ARAF_PS299	NaN	-0.04	0	0.25	0.29	0.223	0.372
ANXA1	9q21.13	0.32	0.17	0.8	0.74	0.228	0.372
CDKN1B	12p13.1-p12	0.12	0.05	0.39	0.41	0.229	0.372
STK11	19p13.3	-0.11	-0.06	0.28	0.19	0.245	0.392
PRKCA	17q22-q23.2	0.06	0.02	0.25	0.25	0.298	0.468
KRAS	12p12.1	0.1	0.05	0.31	0.27	0.301	0.468
MRE11A	11q21	-0.2	-0.13	0.43	0.35	0.306	0.469
MAPK14	6p21.3-p21.2	-0.02	0.03	0.3	0.31	0.327	0.495
IGFBP2	2q35	0.23	0.34	0.69	1.01	0.367	0.548
XBP1	22q12.1|22q12	-0.1	-0.05	0.4	0.36	0.372	0.548
PRKCD_PS664	NaN	-0.11	-0.08	0.23	0.22	0.418	0.609
STAT5A	17q11.2	0.12	0.21	0.74	0.68	0.432	0.618
ERBB3	12q13	0.12	0.06	0.43	0.42	0.436	0.618
CDH1	16q22.1	-0.08	-0.2	0.99	1.01	0.445	0.624
MTOR	1p36.2	-0.05	0.02	0.57	0.57	0.46	0.626
HSPA1A	6p21.3	0.29	0.16	1.13	1	0.464	0.626
XRCC1	19q13.2	0.08	0.06	0.2	0.18	0.469	0.626
SERPINE1	7q22.1	0.19	0.1	0.87	0.73	0.469	0.626
GSK3A	19q13.2	-0.05	0	0.54	0.45	0.506	0.659
GSK3B	3q13.3	-0.05	0	0.54	0.45	0.506	0.659
STMN1	1p36.11	-0.07	-0.03	0.4	0.31	0.51	0.659
EEF2K	16p12.2	-0.07	-0.03	0.46	0.47	0.521	0.665
TP53BP1	15q15-q21	-0.02	0.03	0.46	0.56	0.534	0.674
SRC	20q12-q13	0.04	0.07	0.29	0.32	0.558	0.698
MAP2K1	15q22.1-q22.33	0.18	0.14	0.44	0.39	0.576	0.713
CLDN7	17p13.1	0.16	0.09	0.91	0.88	0.594	0.727
RBM3	Xp11.2	0.07	0.03	0.49	0.51	0.624	0.753
CHEK1	11q24.2	0.01	0.03	0.28	0.22	0.629	0.753
EIF4EBP1_PT37	NaN	0.18	0.14	0.62	0.64	0.635	0.753
ANLN	7p15-p14	-0.06	-0.03	0.34	0.23	0.691	0.811
PIK3CA	3q26.3	-0.01	0	0.25	0.28	0.742	0.862
CTNNB1	3p21	0.06	0.03	0.67	0.69	0.792	0.908
MAPK1	22q11.21	0.07	0.04	0.63	0.49	0.797	0.908
BRAF	7q34	-0.03	0	0.78	0.57	0.813	0.913
AKT1_PS473	NaN	0.31	0.29	0.77	0.82	0.818	0.913
BAD_PS112	NaN	0.07	0.08	0.52	0.31	0.835	0.924
ITGA2	5q11.2	-0.01	-0.02	0.37	0.31	0.843	0.924
PRDX1	1p34.1	-0.02	-0.01	0.37	0.34	0.863	0.927
ACACA	17q21	0.1	0.12	0.82	0.81	0.867	0.927
ACACA_PS79	NaN	0.16	0.17	0.83	0.73	0.879	0.927
ACACB_PS79	NaN	0.16	0.17	0.83	0.73	0.879	0.927
CTNNA1	5q31.2	-0.17	-0.18	0.46	0.39	0.901	0.942
SMAD1	4q31	0.01	0.01	0.22	0.28	0.92	0.953
NF2	22q12.2	0.05	0.05	0.28	0.26	0.961	0.975
KIT	4q12	0.23	0.22	0.59	0.81	0.962	0.975
PCNA	20pter-p12	0.06	0.06	0.28	0.27	0.967	0.975
EIF4EBP1	8p12	0.09	0.09	0.61	0.55	0.99	0.99
